# Supplementary material for: The nuclear pore primes recombination-dependent DNA synthesis at arrested forks by promoting SUMO removal
Source: Nat Commun. 2020 Nov 6;11:5643. doi: 10.1038/s41467-020-19516-z (PMC7648084; doi:10.1038/s41467-020-19516-z)
Supplement: Supplementary file 4 — Source Data [file 41467_2020_19516_MOESM4_ESM.zip]

Archive with 11 entries (11 files):
- 245840_2_data_set_4993673_qhxkx6.xlsx
- 245840_2_data_set_4993674_qhxkx6.xlsx
- 245840_2_data_set_4993675_qhxkx6.xlsx
- 245840_2_data_set_4993676_qhxkx6.xlsx
- 245840_2_data_set_4993677_qhxkx6.xlsx
- 245840_2_data_set_4993678_qhxkx6.xlsx
- 245840_2_data_set_4993679_qhxkx6.xlsx
- 245840_2_data_set_4993680_qhxkx6.xlsx
- 245840_2_data_set_4993681_qhxkx6.xlsx
- 245840_2_data_set_4993682_qhxkx6.xlsx
- 245840_2_data_set_4993683_qhxkx6.xlsx
