# Supplementary material for: The nuclear pore primes recombination-dependent DNA synthesis at arrested forks by promoting SUMO removal
Source: Nat Commun. 2020 Nov 6;11:5643. doi: 10.1038/s41467-020-19516-z (PMC7648084; doi:10.1038/s41467-020-19516-z)
Supplement: Supplementary file 4 — Source Data [file 41467_2020_19516_MOESM4_ESM.zip › 245840_2_data_set_4993673_qhxkx6.xlsx]

## Sheet: Fig 1d
average values on graph
OFF S phase				single curves
time [s]	MSD	SEM		1	2	3	4	5	6	7	8	9	10	11	12	13	14	15	16	17	18	19	20
0	0	0		0	0	0	0	0	0	0	0	0	0	0	0	0	0	0	0	0	0	0	0
1.5	0.030936	0.00320335		0.0330993	0.0220006	0.018488	0.0341263	0.0257495	0.0496711	0.0395992	0.0250339	0.0305229	0.0274389	0.0225945	0.0210166	0.0152379	0.0216286	0.025791	0.0811634	0.0334088	0.0333756	0.0229705	0.0358032
3	0.0444706	0.00462392		0.0463926	0.035547	0.0244688	0.0478702	0.0333844	0.0884902	0.0673644	0.0298556	0.0432843	0.0477631	0.0296642	0.0324293	0.0189484	0.028197	0.0308476	0.0948988	0.0450596	0.0445533	0.0309074	0.0694855
4.5	0.0555304	0.0063912		0.0544836	0.0458341	0.0308076	0.0516381	0.0374315	0.123823	0.0919032	0.035715	0.0582974	0.0681004	0.0368884	0.0392914	0.0200967	0.0339599	0.0317023	0.106956	0.0555688	0.0532233	0.0350848	0.0998021
6	0.06476	0.00765286		0.0584908	0.0602496	0.0398198	0.0553549	0.0422134	0.146327	0.103463	0.0412389	0.0695834	0.0866357	0.0405147	0.043894	0.0220937	0.0376556	0.0381087	0.121193	0.0678925	0.0556846	0.0400662	0.124721
7.5	0.0722502	0.00840195		0.063117	0.0703974	0.0469318	0.0544516	0.0463295	0.152153	0.115391	0.0482432	0.0793586	0.10999	0.0454608	0.0488412	0.022003	0.0433904	0.0423521	0.130836	0.0770336	0.0606417	0.0452811	0.142801
9	0.0784672	0.00905476		0.0667066	0.0771405	0.0557423	0.0550072	0.052975	0.149107	0.124065	0.0508247	0.0873184	0.129366	0.0501533	0.054257	0.0237974	0.047768	0.0448303	0.139813	0.0816226	0.066188	0.0477242	0.164937
10.5	0.084442	0.00962015		0.0734278	0.0828274	0.062185	0.0579994	0.0552733	0.151315	0.134467	0.0560629	0.0959536	0.145245	0.0526476	0.0597979	0.0254732	0.0520097	0.048784	0.144362	0.0899675	0.0713315	0.0503266	0.179382
12	0.0886714	0.0101238		0.0761499	0.0861516	0.0641384	0.0649763	0.0586163	0.149041	0.137259	0.0623899	0.10295	0.165056	0.0531073	0.0674303	0.0273726	0.0519235	0.053741	0.146042	0.0960038	0.0694961	0.0495108	0.192072
13.5	0.0922263	0.0106149		0.0772437	0.0889649	0.0672945	0.0637323	0.0603843	0.153555	0.133104	0.0675712	0.106555	0.184331	0.0580408	0.0761639	0.0279417	0.0541961	0.055733	0.144341	0.0993164	0.0703589	0.0527276	0.202969
15	0.0957339	0.0111916		0.0782824	0.0893753	0.0672226	0.0669122	0.0612479	0.166055	0.128699	0.071904	0.108426	0.201836	0.0608243	0.0817695	0.0294551	0.0571785	0.0614978	0.138522	0.104213	0.0716871	0.0560339	0.213537
16.5	0.0987085	0.0117763		0.0794192	0.0876529	0.0683736	0.0622877	0.0662663	0.170484	0.122792	0.0774522	0.105715	0.219005	0.0616097	0.0883762	0.0313639	0.0610847	0.0648113	0.139007	0.109765	0.0737991	0.0605229	0.224382
18	0.102658	0.0123744		0.0801407	0.0850677	0.0683899	0.0661717	0.0685542	0.182606	0.125967	0.0836756	0.104509	0.236871	0.0687618	0.0930763	0.0349202	0.0642701	0.0669623	0.138224	0.112895	0.0736463	0.067776	0.230666
19.5	0.10715	0.0128655		0.0812316	0.0846198	0.0723006	0.0688602	0.0730902	0.189662	0.133002	0.0926572	0.104231	0.252455	0.0702646	0.0978637	0.0384088	0.0655479	0.0724625	0.147222	0.121941	0.0729045	0.0717755	0.232506
21	0.111424	0.0133771		0.0843162	0.0839938	0.0749056	0.0715774	0.074475	0.197023	0.142324	0.0946763	0.108917	0.267731	0.0762114	0.105648	0.0390848	0.0661597	0.0753614	0.155314	0.130055	0.0744028	0.0749165	0.231395
22.5	0.115655	0.0137061		0.0854753	0.088023	0.0795186	0.06782	0.0753183	0.201185	0.144838	0.103948	0.111272	0.280203	0.0809005	0.113718	0.0406329	0.0712365	0.0840712	0.166538	0.128942	0.0779555	0.0786906	0.232817
24	0.119773	0.014225		0.0896059	0.0953573	0.0825332	0.067362	0.0783828	0.202257	0.149268	0.106928	0.119285	0.298584	0.08655	0.117504	0.0435665	0.073704	0.082445	0.176995	0.133875	0.0780101	0.0812474	0.231996
25.5	0.123425	0.0145392		0.0888671	0.100493	0.086946	0.0683733	0.0805844	0.19468	0.151154	0.111638	0.126687	0.310885	0.0923593	0.122209	0.0443767	0.0784843	0.0888867	0.190123	0.1362	0.0790109	0.081347	0.235186
27	0.12573	0.0146496		0.0933715	0.103736	0.0929388	0.0671115	0.0836751	0.18646	0.149283	0.114374	0.133528	0.318371	0.095098	0.130561	0.0463959	0.0794824	0.0914927	0.193908	0.136186	0.0781575	0.0820404	0.238431
28.5	0.128375	0.0144954		0.0990677	0.104484	0.100312	0.0650281	0.0842474	0.176846	0.1525	0.121365	0.135163	0.322806	0.100143	0.138744	0.0485521	0.0826811	0.0954844	0.195195	0.139499	0.084106	0.0839607	0.237323
30	0.131105	0.0143903		0.103057	0.100609	0.107465	0.0640628	0.087811	0.178886	0.156094	0.124341	0.140342	0.321547	0.102177	0.145321	0.0501885	0.0844569	0.0972662	0.197612	0.147156	0.0887143	0.0870551	0.237939
31.5	0.134153	0.0142955		0.10504	0.102271	0.110872	0.0646135	0.0897572	0.185989	0.150475	0.130136	0.142517	0.318467	0.108023	0.153544	0.0504008	0.0911311	0.0992711	0.201462	0.153135	0.0946579	0.0886442	0.242649
33	0.13573	0.0140272		0.10633	0.10331	0.116609	0.0658073	0.0911197	0.191363	0.146917	0.13114	0.146688	0.312693	0.113982	0.158798	0.0499198	0.0926662	0.0999688	0.197901	0.155981	0.0969226	0.0923044	0.244187
34.5	0.139059	0.0140153		0.110239	0.104773	0.121	0.0693477	0.0941008	0.194873	0.150205	0.136941	0.152891	0.31302	0.121477	0.161284	0.0509666	0.0931581	0.102223	0.200893	0.161956	0.0992034	0.0948642	0.247758
36	0.14159	0.0136411		0.115218	0.105532	0.122655	0.0718881	0.0985454	0.200217	0.156478	0.142806	0.159305	0.306038	0.125943	0.164763	0.0527459	0.0961335	0.104422	0.200514	0.160186	0.0989589	0.101665	0.247778
37.5	0.144301	0.0133013		0.120724	0.105215	0.125244	0.0714337	0.100053	0.198703	0.159634	0.149442	0.16299	0.299482	0.134375	0.170511	0.0578897	0.102179	0.104387	0.210429	0.167149	0.102059	0.101256	0.242858
39	0.145856	0.0129757		0.124789	0.108581	0.127329	0.0715167	0.101906	0.196988	0.162028	0.152064	0.163833	0.291805	0.141856	0.174345	0.0571315	0.10462	0.105384	0.213093	0.17309	0.104325	0.102321	0.240122
40.5	0.147465	0.012728		0.128809	0.109516	0.128781	0.0730742	0.101594	0.187838	0.160692	0.164126	0.170467	0.286477	0.147636	0.176012	0.0611056	0.112585	0.105008	0.215814	0.17612	0.101009	0.101431	0.241205
42	0.149542	0.0125187		0.12871	0.111695	0.133994	0.0740261	0.108187	0.180532	0.155584	0.171583	0.175731	0.280693	0.153061	0.179708	0.0607203	0.115671	0.11019	0.218651	0.181348	0.102778	0.103332	0.244647
43.5	0.15231	0.0126211		0.128273	0.119256	0.133741	0.071475	0.111667	0.189016	0.159033	0.177482	0.185315	0.271917	0.16265	0.181284	0.0605843	0.11754	0.110401	0.225117	0.184488	0.101341	0.105885	0.249746
45	0.155431	0.0126811		0.133349	0.12098	0.13917	0.0734207	0.113474	0.18664	0.162056	0.188068	0.189642	0.270526	0.170199	0.184252	0.0602018	0.12169	0.107554	0.230633	0.187924	0.104099	0.112232	0.2525
46.5	0.158813	0.0128486		0.131786	0.128854	0.140851	0.0749755	0.114185	0.189293	0.164287	0.202077	0.191455	0.26726	0.177432	0.188436	0.060474	0.124134	0.110865	0.226377	0.201021	0.107204	0.113365	0.261929
48	0.162624	0.0133112		0.132278	0.132884	0.139498	0.0797679	0.117335	0.19492	0.162343	0.210875	0.196382	0.265227	0.185298	0.189738	0.061861	0.126533	0.108556	0.24199	0.211183	0.10774	0.11734	0.270741
49.5	0.165429	0.0135653		0.134827	0.13511	0.139617	0.0822564	0.11943	0.202438	0.15824	0.220478	0.201985	0.261214	0.192069	0.192022	0.0609707	0.131033	0.109454	0.245217	0.216358	0.108634	0.119955	0.277275
51	0.169177	0.0140892		0.134167	0.140797	0.140662	0.0816498	0.123488	0.212877	0.158828	0.232689	0.205874	0.267386	0.200236	0.195044	0.062734	0.131972	0.108444	0.250325	0.219275	0.111685	0.121735	0.283675
52.5	0.173148	0.0145449		0.136595	0.145246	0.141808	0.0811154	0.123781	0.226792	0.160982	0.245144	0.208915	0.269564	0.208351	0.195951	0.064511	0.1369	0.112911	0.256385	0.217383	0.117175	0.120624	0.292822
54	0.175949	0.0152294		0.137371	0.144643	0.142592	0.0785296	0.122219	0.21957	0.15823	0.25792	0.217059	0.274306	0.219388	0.198678	0.0660325	0.139986	0.114281	0.262005	0.224671	0.120692	0.117975	0.30284
55.5	0.178412	0.0159727		0.145012	0.142695	0.142893	0.0778969	0.12092	0.211884	0.150752	0.274684	0.220052	0.278321	0.2284	0.197934	0.064445	0.141205	0.115819	0.270238	0.228605	0.124841	0.117781	0.313871
57	0.180793	0.0164354		0.146767	0.143844	0.145692	0.0829023	0.120273	0.208617	0.147508	0.286837	0.219783	0.28832	0.230419	0.200288	0.0648152	0.143139	0.118038	0.263209	0.231493	0.129713	0.116265	0.327938
58.5	0.183461	0.0169935		0.148811	0.141526	0.146309	0.084648	0.121459	0.207784	0.142278	0.298742	0.216405	0.296339	0.235629	0.199497	0.0660753	0.145507	0.120714	0.267445	0.233314	0.138174	0.118689	0.33987
60	0.185721	0.017591		0.149073	0.140503	0.147046	0.0816713	0.118673	0.213287	0.144309	0.307382	0.219564	0.308146	0.242454	0.197619	0.0652096	0.147582	0.125665	0.269661	0.234203	0.138683	0.119675	0.344019
61.5	0.188488	0.0182966		0.152547	0.139441	0.14804	0.0843951	0.115348	0.219204	0.146998	0.3241	0.217045	0.317318	0.248753	0.198957	0.0649287	0.146457	0.126194	0.260932	0.244925	0.140593	0.120231	0.353361
63	0.191749	0.0189412		0.154566	0.139557	0.149512	0.0894049	0.114652	0.213974	0.148366	0.338698	0.218871	0.331331	0.257294	0.200376	0.0650945	0.149163	0.132184	0.263928	0.251333	0.138757	0.12056	0.357355
64.5	0.19428	0.0194435		0.160622	0.142344	0.148751	0.0947325	0.113476	0.214995	0.144057	0.350123	0.216991	0.345479	0.261406	0.201215	0.0675049	0.147094	0.132158	0.262218	0.256578	0.141236	0.123841	0.360767
66	0.197762	0.0200296		0.163043	0.145163	0.150846	0.0949879	0.1214	0.215777	0.142047	0.364459	0.217519	0.361778	0.270435	0.204259	0.0667938	0.149793	0.133675	0.259564	0.266305	0.144189	0.12486	0.358349
67.5	0.201438	0.02061		0.164646	0.151239	0.14997	0.0995602	0.12046	0.209903	0.145904	0.376912	0.217399	0.383537	0.279362	0.207873	0.0673848	0.155089	0.138935	0.265275	0.268484	0.146594	0.126359	0.353884
69	0.204002	0.0213861		0.165492	0.157966	0.15355	0.0952883	0.119203	0.213339	0.148009	0.39057	0.218876	0.396362	0.285563	0.211808	0.0693438	0.155591	0.137416	0.258959	0.275719	0.146336	0.122777	0.357879
70.5	0.207655	0.0219396		0.170028	0.159838	0.155467	0.0980224	0.119649	0.218498	0.146638	0.404866	0.22178	0.406718	0.290328	0.213719	0.0697041	0.1553	0.141217	0.267297	0.28439	0.152487	0.12303	0.35413
72	0.2106	0.0225141		0.168476	0.164737	0.15651	0.0972937	0.121354	0.226514	0.144611	0.421232	0.22738	0.413061	0.29327	0.215281	0.0717126	0.159055	0.144607	0.275099	0.29064	0.149727	0.121543	0.349896
73.5	0.214012	0.0228576		0.165443	0.170581	0.156721	0.0988136	0.124298	0.231138	0.143196	0.433077	0.228014	0.419336	0.298364	0.220118	0.0731721	0.161606	0.151496	0.284265	0.293242	0.155513	0.12456	0.347278
75	0.216823	0.0234565		0.167758	0.17246	0.15484	0.103232	0.119686	0.226233	0.146668	0.450798	0.233502	0.423378	0.309032	0.225697	0.0759746	0.163862	0.149647	0.28265	0.298648	0.157789	0.12609	0.348512
76.5	0.218028	0.023852		0.164037	0.169122	0.15331	0.100077	0.118343	0.219441	0.151631	0.466526	0.23681	0.423137	0.313269	0.227133	0.0759734	0.165307	0.150976	0.279113	0.303109	0.164463	0.132393	0.346393
78	0.220309	0.0244737		0.168498	0.168395	0.151257	0.100826	0.11876	0.220597	0.14781	0.481659	0.239803	0.432203	0.324592	0.229813	0.0778345	0.167037	0.155172	0.274476	0.304552	0.167003	0.132613	0.34328
79.5	0.223449	0.0249857		0.170499	0.165415	0.156561	0.109569	0.121588	0.214524	0.143411	0.49764	0.246502	0.440118	0.332439	0.230564	0.0797815	0.170253	0.156538	0.275145	0.307766	0.177019	0.132122	0.341519
81	0.224678	0.0257641		0.166754	0.161078	0.156592	0.113639	0.122707	0.212701	0.13772	0.514266	0.249624	0.449646	0.338887	0.232584	0.0810264	0.173441	0.157621	0.268372	0.30997	0.175792	0.130679	0.340452
82.5	0.226192	0.0265284		0.164361	0.160411	0.157643	0.107131	0.124978	0.206848	0.131119	0.530927	0.260556	0.458777	0.345876	0.238686	0.0838892	0.176419	0.158948	0.253071	0.31001	0.180131	0.135118	0.338932
84	0.228611	0.027204		0.165368	0.160803	0.1612	0.10737	0.126485	0.207638	0.135046	0.54564	0.257809	0.470747	0.351545	0.240956	0.0848644	0.180775	0.158678	0.246912	0.313457	0.183857	0.134073	0.339001
85.5	0.232009	0.0279758		0.167985	0.159101	0.159908	0.107773	0.127186	0.21387	0.137584	0.564288	0.262269	0.480604	0.356434	0.24398	0.0884947	0.186124	0.159886	0.24148	0.314602	0.190545	0.134775	0.343301
87	0.235826	0.0285861		0.165978	0.159388	0.163883	0.108145	0.132792	0.214717	0.136133	0.578662	0.266391	0.488418	0.364256	0.247198	0.0913609	0.189233	0.162319	0.254101	0.315966	0.197501	0.135831	0.344251
88.5	0.237971	0.029444		0.162906	0.161205	0.165596	0.104567	0.137123	0.20709	0.139986	0.598661	0.272753	0.496184	0.369007	0.250643	0.0925566	0.194582	0.161179	0.253951	0.319566	0.193825	0.136421	0.341617
90	0.242618	0.0303912		0.163598	0.168476	0.162338	0.108396	0.141937	0.212576	0.147346	0.62074	0.276759	0.511331	0.377565	0.25439	0.0946621	0.192513	0.165585	0.257473	0.324487	0.195391	0.137308	0.339482
91.5	0.246882	0.031222		0.174816	0.177933	0.165239	0.115403	0.145284	0.210134	0.141572	0.645474	0.279488	0.517493	0.384021	0.257353	0.0960515	0.192842	0.16501	0.266471	0.332312	0.199225	0.138019	0.333501
93	0.250671	0.0322226		0.174361	0.179519	0.167907	0.11032	0.146504	0.221363	0.147898	0.667585	0.282784	0.524333	0.389286	0.264074	0.095922	0.193542	0.166583	0.275027	0.335393	0.197756	0.135474	0.337786
94.5	0.25473	0.0332741		0.176455	0.180226	0.168767	0.108186	0.14835	0.230733	0.147732	0.691641	0.284684	0.529577	0.396885	0.272783	0.0985973	0.196653	0.172196	0.271058	0.343717	0.198113	0.132971	0.345272
96	0.258879	0.034255		0.176971	0.181985	0.169123	0.113691	0.15165	0.231719	0.147899	0.714624	0.289481	0.535768	0.405694	0.274713	0.100085	0.201409	0.170246	0.28079	0.345087	0.203699	0.130716	0.352236
97.5	0.262271	0.0352347		0.182774	0.181391	0.170301	0.118694	0.149933	0.242875	0.142521	0.738036	0.291817	0.538665	0.413002	0.274996	0.10199	0.202361	0.171702	0.27567	0.35091	0.204413	0.13127	0.362104
99	0.266156	0.0362886		0.183266	0.178315	0.169558	0.113659	0.153029	0.253401	0.139367	0.761195	0.299406	0.538894	0.418109	0.273434	0.104414	0.204361	0.175728	0.282371	0.362892	0.207069	0.132226	0.372431
100.5	0.269528	0.0374049		0.178881	0.178488	0.172381	0.115514	0.156267	0.260479	0.135805	0.784879	0.304247	0.542841	0.427292	0.273414	0.106077	0.203524	0.175924	0.28718	0.364401	0.211553	0.129359	0.382045
102	0.271848	0.0385028		0.176211	0.181593	0.167677	0.115115	0.155672	0.262876	0.131258	0.809829	0.308808	0.544831	0.432068	0.274337	0.10643	0.207599	0.17486	0.285113	0.366389	0.216214	0.131754	0.388322
103.5	0.273677	0.0394868		0.177	0.179631	0.164713	0.120349	0.157234	0.252478	0.13053	0.832566	0.308536	0.553221	0.438852	0.275606	0.107833	0.207854	0.177123	0.289038	0.365324	0.21778	0.132306	0.385562
105	0.275494	0.0405299		0.178654	0.182855	0.166231	0.124426	0.155495	0.233699	0.128254	0.855004	0.312774	0.565503	0.439173	0.273152	0.108296	0.208907	0.174713	0.301059	0.370202	0.220764	0.133764	0.376962
106.5	0.278369	0.0417989		0.177342	0.182781	0.16332	0.126728	0.159983	0.230193	0.129277	0.881297	0.313099	0.575952	0.443308	0.272933	0.106492	0.211765	0.175535	0.312434	0.380697	0.217781	0.134617	0.371845
108	0.280125	0.0430991		0.176841	0.183597	0.162325	0.129263	0.15666	0.213306	0.132413	0.906699	0.315855	0.58499	0.445906	0.272539	0.106024	0.208461	0.17388	0.316079	0.384962	0.216125	0.137272	0.379306
109.5	0.282744	0.0442809		0.177263	0.188265	0.161904	0.134238	0.155097	0.21253	0.134865	0.932703	0.318009	0.590301	0.45174	0.274097	0.105045	0.208245	0.168696	0.320158	0.391257	0.215064	0.136786	0.378619
111	0.28501	0.0454028		0.178975	0.188212	0.159515	0.134644	0.154291	0.209791	0.136023	0.956037	0.317862	0.595935	0.458862	0.268166	0.104702	0.204609	0.172187	0.329406	0.399764	0.21504	0.140413	0.375769
112.5	0.286019	0.0463802		0.177735	0.191827	0.157825	0.132437	0.16009	0.214531	0.134987	0.976028	0.316863	0.598323	0.466802	0.265506	0.102469	0.199615	0.171869	0.336636	0.39995	0.211066	0.135035	0.370786
114	0.288484	0.0473758		0.178353	0.193444	0.156913	0.134687	0.160398	0.217921	0.129818	0.999741	0.318583	0.593738	0.472953	0.266138	0.103079	0.196784	0.168735	0.348794	0.406815	0.214309	0.137836	0.37065
115.5	0.290639	0.048369		0.179297	0.196622	0.150692	0.132492	0.158739	0.219034	0.131268	1.02532	0.322817	0.58332	0.47671	0.263869	0.102852	0.198138	0.170404	0.358968	0.41327	0.211957	0.141798	0.3752
117	0.292026	0.0490132		0.185381	0.19779	0.152564	0.130717	0.156354	0.217504	0.13439	1.04607	0.323946	0.570605	0.480777	0.261936	0.103364	0.197152	0.17161	0.363465	0.420475	0.214451	0.143535	0.368439
118.5	0.292814	0.0497985		0.186985	0.200678	0.152159	0.134318	0.15261	0.222362	0.134145	1.07191	0.326153	0.548423	0.485022	0.257282	0.101948	0.197291	0.17255	0.370157	0.418665	0.212759	0.143001	0.367859
120	0.293292	0.0506521		0.184215	0.200871	0.15755	0.137093	0.15334	0.217955	0.132867	1.09873	0.330502	0.521257	0.497458	0.254035	0.100912	0.199072	0.170301	0.37983	0.416915	0.214356	0.145659	0.352907
121.5	0.293169	0.0514104		0.181076	0.205432	0.154205	0.138695	0.155	0.20466	0.13288	1.12128	0.333457	0.504835	0.498958	0.256685	0.101523	0.200823	0.17044	0.380873	0.414532	0.21779	0.146681	0.343548
123	0.292874	0.0525624		0.18009	0.209894	0.154175	0.134876	0.150012	0.187	0.129691	1.14531	0.339205	0.491256	0.505061	0.253505	0.0990754	0.202261	0.166819	0.385571	0.414025	0.227015	0.145117	0.337528
124.5	0.294114	0.0538012		0.180796	0.212716	0.155142	0.137752	0.14239	0.176207	0.123879	1.17156	0.344606	0.479909	0.508397	0.255045	0.100643	0.201518	0.169837	0.402484	0.413506	0.228121	0.142758	0.335007
126	0.295147	0.0548988		0.185756	0.21047	0.151187	0.139434	0.140625	0.181084	0.119335	1.19563	0.345433	0.466692	0.51429	0.250355	0.0974268	0.20359	0.169346	0.414155	0.411048	0.228673	0.141913	0.336488
127.5	0.298015	0.0559833		0.180874	0.213149	0.154303	0.143028	0.145137	0.198907	0.116537	1.22238	0.350377	0.458308	0.517231	0.251522	0.097146	0.203599	0.165067	0.416426	0.418229	0.232455	0.13988	0.335737
129	0.301086	0.056961		0.186137	0.218917	0.151925	0.140406	0.145104	0.214169	0.113072	1.24576	0.352532	0.447253	0.519129	0.251597	0.0936304	0.203511	0.16828	0.430564	0.41985	0.239217	0.142905	0.337763
130.5	0.304287	0.0580569		0.182794	0.221147	0.149779	0.144795	0.14226	0.226719	0.111326	1.2711	0.35323	0.440041	0.51983	0.255612	0.0959224	0.208388	0.166977	0.445577	0.426175	0.241842	0.146768	0.335471
132	0.306016	0.0589953		0.190131	0.228624	0.152417	0.145923	0.142178	0.225031	0.112452	1.29425	0.351385	0.427527	0.523208	0.259623	0.0957624	0.210774	0.161974	0.457378	0.422209	0.237669	0.149491	0.332307
133.5	0.307586	0.0602536		0.1887	0.230354	0.151822	0.145694	0.144336	0.212212	0.119111	1.32164	0.347697	0.417907	0.524717	0.260393	0.0952485	0.216034	0.164522	0.476121	0.424255	0.232091	0.151829	0.327037
135	0.310139	0.0614266		0.189801	0.233184	0.153354	0.151808	0.146314	0.197584	0.130124	1.35055	0.347236	0.405107	0.527293	0.257925	0.0938797	0.221665	0.167249	0.480767	0.42962	0.233017	0.154272	0.332029
136.5	0.313997	0.0630514		0.186067	0.235027	0.159683	0.151733	0.147838	0.187421	0.134151	1.38335	0.34655	0.399649	0.530616	0.256501	0.0948204	0.228212	0.167072	0.504142	0.432942	0.230055	0.15766	0.346445
138	0.316721	0.0642838		0.192923	0.235376	0.161292	0.152823	0.144308	0.180328	0.129198	1.40942	0.352521	0.397278	0.529284	0.257853	0.094884	0.231606	0.167775	0.511141	0.438256	0.233339	0.161915	0.352892
139.5	0.321473	0.0657427		0.195061	0.243622	0.166314	0.155167	0.144667	0.18438	0.128099	1.43878	0.357887	0.397682	0.534624	0.257083	0.0897907	0.231578	0.169711	0.522911	0.448634	0.234391	0.16331	0.365765
141	0.326749	0.067076		0.202466	0.251845	0.169689	0.160048	0.142776	0.205064	0.12416	1.46802	0.363566	0.402348	0.538262	0.260038	0.0891788	0.232586	0.166113	0.533449	0.455966	0.236088	0.162373	0.37094
142.5	0.331325	0.0681842		0.204541	0.257993	0.175748	0.156636	0.1463	0.207058	0.12768	1.49457	0.371341	0.405246	0.544594	0.264081	0.0885035	0.240192	0.166356	0.532366	0.463228	0.240369	0.167412	0.372284
144	0.33409	0.0694792		0.205083	0.260347	0.182653	0.158723	0.143053	0.211183	0.118751	1.5215	0.369433	0.419897	0.548354	0.265159	0.0865936	0.246089	0.165245	0.521585	0.475882	0.239137	0.167056	0.376084
145.5	0.336774	0.0710411		0.206265	0.259477	0.188192	0.157304	0.140859	0.197541	0.112825	1.55026	0.370682	0.433689	0.54806	0.264702	0.0858541	0.250363	0.163865	0.539816	0.482942	0.240688	0.17393	0.36816
147	0.339872	0.0724175		0.216977	0.262232	0.193955	0.157824	0.146473	0.182089	0.106145	1.57593	0.372872	0.444258	0.548547	0.262675	0.0853898	0.253132	0.160411	0.550838	0.496256	0.239861	0.175926	0.365643
148.5	0.344859	0.0739021		0.219001	0.2616	0.198171	0.155912	0.145458	0.183224	0.113833	1.6087	0.378138	0.456456	0.552513	0.262553	0.0877787	0.260066	0.160805	0.553404	0.507107	0.240966	0.180753	0.370737
150	0.350122	0.0751398		0.220717	0.264772	0.199296	0.157587	0.150058	0.182316	0.124785	1.63551	0.380055	0.462199	0.554034	0.265924	0.0866685	0.270034	0.163413	0.570286	0.52055	0.246775	0.17945	0.368009
151.5	0.354519	0.0764188		0.233884	0.263161	0.200534	0.156407	0.153965	0.180717	0.133057	1.66354	0.383515	0.469133	0.560652	0.268672	0.0846641	0.27556	0.164168	0.57286	0.535252	0.247293	0.183388	0.35997
153	0.358905	0.0778745		0.236913	0.264024	0.204817	0.159618	0.158265	0.181543	0.145527	1.69638	0.381939	0.473661	0.559977	0.269172	0.0860438	0.283961	0.163467	0.58304	0.548441	0.243268	0.18263	0.355424
154.5	0.362882	0.0794475		0.241943	0.265879	0.204391	0.153984	0.163549	0.187616	0.154314	1.72765	0.376076	0.483964	0.561519	0.273649	0.0820026	0.290118	0.161613	0.595638	0.562108	0.241879	0.17969	0.35006
156	0.366943	0.0806998		0.24109	0.263233	0.208787	0.162199	0.164418	0.187695	0.161006	1.75378	0.37678	0.491884	0.558009	0.277366	0.081255	0.297251	0.159566	0.61303	0.568686	0.240785	0.179234	0.352794
157.5	0.372472	0.0820154		0.245045	0.263639	0.211128	0.166748	0.164767	0.197223	0.163311	1.78289	0.381121	0.493286	0.553253	0.283529	0.0829331	0.303799	0.158228	0.632156	0.573215	0.241522	0.177097	0.374565
159	0.375464	0.0833654		0.245167	0.261778	0.216602	0.165687	0.162212	0.201838	0.167067	1.81258	0.382976	0.496029	0.550234	0.286984	0.0800117	0.30982	0.153486	0.628222	0.578663	0.239549	0.176498	0.393872
160.5	0.377957	0.0845807		0.244305	0.263854	0.223344	0.164335	0.167016	0.209305	0.153839	1.83854	0.39151	0.499398	0.545923	0.288617	0.0782554	0.315562	0.148172	0.618247	0.586836	0.238208	0.173122	0.410741
162	0.381726	0.0854352		0.243408	0.267288	0.232612	0.166674	0.171193	0.2246	0.147851	1.86099	0.397496	0.504066	0.546995	0.295048	0.0773189	0.322887	0.148592	0.607317	0.592384	0.237742	0.173607	0.416443
163.5	0.384039	0.0867108		0.249605	0.2692	0.237661	0.174858	0.170091	0.228502	0.1384	1.89383	0.403045	0.507878	0.546064	0.296037	0.0768779	0.32564	0.151627	0.579021	0.597202	0.239957	0.174585	0.420693
165	0.386884	0.0877931		0.252224	0.270085	0.244908	0.171211	0.175256	0.227598	0.135275	1.91646	0.403561	0.502441	0.548375	0.304569	0.0729832	0.331696	0.145985	0.583374	0.603904	0.247187	0.175639	0.424961
166.5	0.389403	0.0888173		0.253742	0.271345	0.247831	0.171793	0.176331	0.22803	0.137737	1.93829	0.410106	0.500012	0.544675	0.309028	0.0739	0.334821	0.143788	0.585821	0.612134	0.249884	0.168729	0.430069
168	0.393973	0.0897541		0.263724	0.270187	0.259132	0.171088	0.183899	0.228696	0.151149	1.96372	0.413513	0.484642	0.546354	0.31368	0.0703876	0.341696	0.141967	0.5806	0.623765	0.255096	0.174599	0.441562
169.5	0.398552	0.0911148		0.265688	0.276116	0.268302	0.175025	0.185369	0.234196	0.152182	1.99454	0.421875	0.480001	0.548928	0.317872	0.0698652	0.34494	0.143684	0.585574	0.63296	0.250731	0.177906	0.445275
171	0.401196	0.0921231		0.268011	0.282384	0.27567	0.175727	0.185693	0.24026	0.159564	2.0189	0.426808	0.463898	0.55313	0.317518	0.0726341	0.349776	0.140366	0.584366	0.640059	0.248959	0.177621	0.442562
172.5	0.402474	0.0933089		0.263373	0.285199	0.282354	0.173021	0.18662	0.230687	0.165333	2.04023	0.423986	0.445612	0.553576	0.316799	0.0708879	0.355872	0.135579	0.593732	0.659063	0.245113	0.180734	0.441702
174	0.404908	0.0941832		0.258634	0.289121	0.285387	0.182248	0.184088	0.227788	0.168341	2.05642	0.437041	0.423871	0.55322	0.318339	0.0672258	0.358218	0.134541	0.605665	0.670591	0.245886	0.181107	0.450427
175.5	0.406337	0.095215		0.257748	0.295228	0.286598	0.17471	0.181811	0.224827	0.17097	2.07411	0.440207	0.399313	0.555164	0.321851	0.0658186	0.356754	0.133984	0.622477	0.678465	0.250991	0.1786	0.457125
177	0.409131	0.0960724		0.262978	0.304357	0.291753	0.167394	0.178426	0.232811	0.174226	2.0893	0.44762	0.373142	0.558211	0.322114	0.0641915	0.36343	0.133212	0.630703	0.6967	0.250556	0.182909	0.458582
178.5	0.40857	0.0969944		0.264554	0.313468	0.290981	0.171795	0.176928	0.249852	0.16762	2.10901	0.451842	0.344891	0.559685	0.316009	0.0638886	0.363431	0.129895	0.606796	0.710379	0.244295	0.181388	0.45469
180	0.409546	0.097908		0.270503	0.317353	0.292324	0.181777	0.174144	0.247086	0.162038	2.12514	0.460888	0.310847	0.557186	0.312701	0.0655536	0.366159	0.128131	0.611795	0.723359	0.246487	0.181853	0.455592
181.5	0.410341	0.0985686		0.271171	0.322404	0.289819	0.184701	0.172315	0.252331	0.169254	2.13642	0.469143	0.280481	0.553532	0.310496	0.0627522	0.370631	0.133193	0.605925	0.738268	0.238608	0.181753	0.463625
183	0.410995	0.0991623		0.26969	0.324996	0.289809	0.179794	0.172478	0.255674	0.175225	2.14689	0.478662	0.264081	0.5463	0.303233	0.0632273	0.374664	0.137108	0.594801	0.756926	0.240053	0.182276	0.464019
184.5	0.413111	0.100499		0.278231	0.3262	0.289267	0.183504	0.168844	0.245028	0.185222	2.16945	0.484814	0.259054	0.548135	0.298658	0.0618928	0.375099	0.136489	0.604665	0.771854	0.22967	0.176701	0.469452
186	0.415211	0.101325		0.287951	0.326382	0.289656	0.177437	0.166191	0.246737	0.186649	2.18567	0.492404	0.257825	0.543318	0.29685	0.061996	0.381049	0.133502	0.600741	0.781357	0.232925	0.178882	0.476694
187.5	0.418404	0.102734		0.290794	0.32148	0.29163	0.182083	0.162299	0.244986	0.186509	2.21141	0.498162	0.257706	0.542053	0.293341	0.0651957	0.38178	0.143657	0.619143	0.794838	0.225272	0.172459	0.483274
189	0.421643	0.103881		0.296378	0.31829	0.293079	0.192181	0.157018	0.239287	0.18464	2.23166	0.509356	0.262731	0.538586	0.289827	0.0613628	0.391051	0.144036	0.644311	0.798676	0.22776	0.167876	0.484756
190.5	0.422546	0.10475		0.290751	0.324144	0.295395	0.186393	0.148893	0.241132	0.193858	2.24424	0.51585	0.261715	0.536548	0.289063	0.0569853	0.390663	0.147907	0.664774	0.80524	0.222562	0.16052	0.474276
192	0.424074	0.105669		0.290327	0.329239	0.292613	0.186868	0.13704	0.238099	0.199547	2.26402	0.527189	0.26245	0.539926	0.288662	0.0561713	0.398267	0.15482	0.664428	0.801299	0.225097	0.157211	0.468196
193.5	0.424936	0.106859		0.292569	0.3289	0.294306	0.187065	0.127481	0.246881	0.2027	2.28865	0.535741	0.262328	0.541752	0.285803	0.0557019	0.399362	0.15678	0.664189	0.799402	0.226372	0.146911	0.455839
195	0.429865	0.108255		0.304521	0.328532	0.296897	0.186981	0.127399	0.261516	0.199718	2.31748	0.53988	0.261839	0.543788	0.280322	0.0559748	0.401494	0.157682	0.685723	0.805969	0.236032	0.148512	0.457039
196.5	0.431093	0.109272		0.301961	0.332918	0.295988	0.195215	0.12418	0.273117	0.196416	2.34063	0.539689	0.263319	0.551082	0.271975	0.0533757	0.405451	0.16135	0.678537	0.804678	0.232454	0.147965	0.451557
198	0.435475	0.110505		0.312848	0.337271	0.294203	0.195218	0.125904	0.277608	0.19356	2.36199	0.548138	0.264763	0.55648	0.265249	0.0537245	0.414828	0.164667	0.710837	0.810013	0.234769	0.14261	0.444826
199.5	0.437187	0.111038		0.315023	0.339165	0.298961	0.202064	0.123566	0.271103	0.201201	2.37319	0.554634	0.262702	0.564392	0.260989	0.0517603	0.41589	0.166387	0.698354	0.822205	0.239435	0.141882	0.440831
201	0.43936	0.111811		0.314649	0.335165	0.298648	0.200099	0.119614	0.259428	0.213492	2.38484	0.561353	0.267137	0.570362	0.260396	0.0507166	0.416437	0.174252	0.711491	0.835217	0.228542	0.146364	0.438993
average values on graph
ON S phase				single curves
time [s]	MSD	SEM		1	2	3	4	5	6	7	8	9	10	11	12	13	14	15	16	17	18	19	20
0	0	0		0	0	0	0	0	0	0	0	0	0	0	0	0	0	0	0	0	0	0	0
1.5	0.0289917	0.00185117		0.0340644	0.0401958	0.0333067	0.0345913	0.0296859	0.0312098	0.0293346	0.0304017	0.0200115	0.0511694	0.017554	0.0193681	0.0272596	0.0323693	0.0281617	0.0231817	0.0198273	0.0218332	0.0206697	0.0356382
3	0.0411482	0.003451		0.0494757	0.05989	0.0552034	0.0471716	0.039159	0.040986	0.0418578	0.0422739	0.0289479	0.0911469	0.0243994	0.0250593	0.0345948	0.0437894	0.0362586	0.0336904	0.0261629	0.03044	0.0272788	0.0451788
4.5	0.0486768	0.00457531		0.0591783	0.0662831	0.066648	0.0557012	0.0430981	0.0423847	0.0486186	0.0488685	0.0354419	0.120336	0.0288474	0.0275931	0.0424578	0.053349	0.0387061	0.0391155	0.0314353	0.0360115	0.0346477	0.054815
6	0.0535725	0.0051206		0.0663638	0.0677382	0.080882	0.0601995	0.0482356	0.0479722	0.0567388	0.0563628	0.0389441	0.132437	0.0305312	0.0287917	0.0460796	0.0587802	0.0400963	0.0411915	0.0353076	0.0408773	0.0382095	0.0557103
7.5	0.0579464	0.00538056		0.0704917	0.0765762	0.0960863	0.0670228	0.0536379	0.0492582	0.0619583	0.0565512	0.0455311	0.135317	0.0310264	0.033034	0.0513513	0.0542097	0.043149	0.0452128	0.040064	0.0437454	0.039327	0.0653766
9	0.0615589	0.00584604		0.0733127	0.0759133	0.107813	0.0680355	0.05358	0.0538742	0.0683109	0.056658	0.0486145	0.147432	0.0336529	0.038107	0.0551951	0.0565269	0.0444669	0.0463848	0.0450072	0.0471049	0.0442714	0.0669186
10.5	0.0651054	0.00649814		0.0767981	0.0742543	0.11818	0.0792274	0.0574774	0.0564367	0.0730243	0.0564773	0.0521228	0.160487	0.0384203	0.0385406	0.0577478	0.0587323	0.0456353	0.0467352	0.0471673	0.0478508	0.0454779	0.0713156
12	0.0697044	0.00692786		0.0817944	0.0766993	0.132461	0.0862471	0.0574699	0.0596521	0.0791715	0.0599287	0.0604521	0.16872	0.0439513	0.0425251	0.0586943	0.0666549	0.0473705	0.050062	0.0535426	0.0481728	0.0506385	0.0698796
13.5	0.0737255	0.00720575		0.0845065	0.0816227	0.147651	0.0915574	0.06222	0.0643596	0.086291	0.064171	0.0637669	0.169103	0.0451353	0.0433042	0.0560909	0.0730215	0.0536735	0.0517773	0.0544593	0.0517897	0.0560242	0.0739855
15	0.0762013	0.00753695		0.0900443	0.0773529	0.15755	0.0965268	0.0620781	0.0620653	0.0924828	0.0645733	0.0663916	0.17297	0.0491069	0.045281	0.0553869	0.0723567	0.0570277	0.053583	0.0557315	0.0543454	0.0624891	0.0766827
16.5	0.0800003	0.00779221		0.0972229	0.0785517	0.168531	0.0974256	0.0643066	0.0697252	0.0949893	0.0690607	0.0680436	0.177197	0.0520143	0.0482698	0.0549461	0.0718437	0.0594994	0.0568341	0.0603017	0.0598039	0.069689	0.0817496
18	0.082274	0.00801068		0.098333	0.0739029	0.175858	0.10232	0.062158	0.068541	0.0986017	0.0723	0.0709847	0.179613	0.052887	0.047832	0.0592438	0.0695757	0.063031	0.0618779	0.064396	0.0625004	0.0739553	0.0875684
19.5	0.0840491	0.00820157		0.0976125	0.0779147	0.183112	0.104172	0.0620006	0.0679759	0.0976381	0.0738659	0.0745172	0.182383	0.0564586	0.0502128	0.0559443	0.0726781	0.0670644	0.0604881	0.068823	0.0640774	0.0788751	0.0851677
21	0.0874444	0.00845555		0.0974381	0.080975	0.187687	0.109748	0.0611924	0.0725401	0.0988972	0.0788457	0.0792476	0.190358	0.0576551	0.0503471	0.0575501	0.0782923	0.0714171	0.0620545	0.0722717	0.0695085	0.0842615	0.0886009
22.5	0.0905898	0.00859752		0.102587	0.0874254	0.189074	0.110294	0.0617263	0.0757668	0.0989779	0.0818836	0.0843283	0.19812	0.0586008	0.0498857	0.0606431	0.0805888	0.0752132	0.0637127	0.0782222	0.0747471	0.0917186	0.0882795
24	0.0934606	0.00868406		0.10783	0.0900647	0.190163	0.118004	0.0611874	0.0809819	0.0991467	0.0865262	0.0857279	0.202283	0.060389	0.0525267	0.0611445	0.086755	0.0739368	0.0706714	0.0808304	0.0756651	0.098553	0.0868246
25.5	0.0962336	0.00847175		0.114861	0.0888724	0.189624	0.125019	0.0673913	0.0823407	0.101021	0.0915199	0.0894101	0.19965	0.06136	0.0521178	0.0657492	0.0914257	0.0825058	0.0738141	0.08402	0.0752928	0.101717	0.08696
27	0.0983894	0.00849552		0.123031	0.0889399	0.185855	0.134028	0.0690129	0.0809222	0.102767	0.0913975	0.0928031	0.203382	0.0631478	0.0549249	0.0703812	0.0899539	0.087154	0.0736766	0.0858862	0.0771897	0.10623	0.0871042
28.5	0.100881	0.00836029		0.129088	0.0879138	0.180926	0.133233	0.0676807	0.0861356	0.104909	0.0959505	0.10034	0.205876	0.0631879	0.0573162	0.0705279	0.0918098	0.093751	0.0760014	0.0916602	0.0799366	0.111684	0.0896892
30	0.102817	0.00841702		0.135874	0.0824947	0.179719	0.138812	0.0686732	0.0871491	0.106846	0.100649	0.106245	0.205931	0.0643432	0.0566166	0.0745111	0.0947272	0.0948717	0.0788969	0.0951737	0.0801679	0.117173	0.0874702
31.5	0.104898	0.00835932		0.134745	0.0792496	0.178985	0.147015	0.0699748	0.0936825	0.10688	0.100235	0.113605	0.204373	0.0653803	0.0570751	0.0751478	0.095924	0.0982165	0.0840411	0.0967754	0.0834248	0.123541	0.0896851
33	0.107037	0.00814447		0.132265	0.0791098	0.178928	0.155113	0.0712644	0.0924758	0.105982	0.0973948	0.119063	0.199376	0.0662082	0.0611018	0.0822346	0.102518	0.101909	0.0855831	0.0979664	0.0905317	0.13048	0.0912269
34.5	0.108545	0.00787151		0.132655	0.0816667	0.180747	0.153235	0.074651	0.0981278	0.107947	0.0991467	0.127062	0.19058	0.0656175	0.061076	0.0785275	0.101808	0.107042	0.0893705	0.101511	0.091699	0.134247	0.0941887
36	0.110193	0.00789913		0.13532	0.0802109	0.180242	0.156154	0.0791467	0.10033	0.10991	0.0980218	0.134133	0.188614	0.0670743	0.0599063	0.0780125	0.10485	0.109398	0.0908375	0.105001	0.0936669	0.139113	0.0939204
37.5	0.1128	0.00807447		0.138851	0.0830841	0.179725	0.157422	0.0822074	0.102402	0.116162	0.0966542	0.138589	0.194028	0.0669641	0.0605585	0.0768045	0.106271	0.113907	0.09269	0.108893	0.0975776	0.145977	0.0972315
39	0.115897	0.00836682		0.143993	0.0888965	0.184974	0.160326	0.0825144	0.101992	0.118991	0.0992561	0.140629	0.202554	0.0702985	0.0616654	0.0795657	0.107752	0.115977	0.0968707	0.111398	0.102906	0.151464	0.0959111
40.5	0.119442	0.00878482		0.154031	0.0939685	0.193769	0.163737	0.0825027	0.104038	0.11929	0.0991985	0.146471	0.207645	0.0731091	0.0595546	0.0802411	0.114165	0.117196	0.10405	0.114839	0.10707	0.155654	0.0983079
42	0.121728	0.00878974		0.154591	0.0920763	0.193831	0.16833	0.087052	0.105591	0.12213	0.103002	0.152215	0.20732	0.0729506	0.060507	0.0808033	0.115472	0.119986	0.108409	0.121532	0.113338	0.157681	0.0977506
43.5	0.124025	0.00879833		0.156012	0.0902047	0.198314	0.170974	0.0913049	0.108073	0.120236	0.101125	0.155987	0.201851	0.0738649	0.0608823	0.0841054	0.118768	0.127058	0.113455	0.127047	0.115729	0.165223	0.100292
45	0.125286	0.00922207		0.160127	0.0810893	0.210376	0.168917	0.0922829	0.107657	0.114855	0.104016	0.16069	0.199904	0.074365	0.0624238	0.0841702	0.115467	0.129654	0.122741	0.13086	0.116412	0.170727	0.0989768
46.5	0.127706	0.00990275		0.16449	0.0742243	0.22622	0.176143	0.0929285	0.105268	0.116932	0.108025	0.167606	0.197655	0.0739009	0.0622173	0.0884695	0.113547	0.134896	0.126102	0.133107	0.119007	0.175769	0.0976096
48	0.130449	0.0104839		0.170455	0.0722699	0.236997	0.183207	0.0973868	0.105037	0.118226	0.102394	0.172683	0.197096	0.0742253	0.0618216	0.0874057	0.116802	0.141559	0.128967	0.138439	0.122842	0.181711	0.0994648
49.5	0.133143	0.0104494		0.173981	0.0777432	0.24303	0.187437	0.103095	0.107881	0.123773	0.105271	0.174759	0.19263	0.0758049	0.0636	0.0940033	0.111486	0.145933	0.130886	0.140979	0.123839	0.184627	0.102096
51	0.134571	0.0104834		0.173535	0.0741438	0.247016	0.19002	0.102678	0.110073	0.129278	0.105064	0.179384	0.179454	0.0795081	0.0647775	0.095421	0.113504	0.147887	0.137335	0.146584	0.123453	0.189369	0.102941
52.5	0.13628	0.0105628		0.170915	0.0771385	0.251388	0.19487	0.105697	0.102645	0.126147	0.105612	0.183358	0.177259	0.0803883	0.0679603	0.103117	0.117885	0.152003	0.136337	0.151703	0.129421	0.190966	0.100788
54	0.137329	0.0105544		0.171945	0.08341	0.252556	0.19505	0.109141	0.101322	0.127971	0.103766	0.188535	0.171997	0.0834364	0.0678505	0.102094	0.116669	0.152751	0.137137	0.155376	0.129399	0.194063	0.1021
55.5	0.138218	0.0105322		0.176585	0.0862766	0.249357	0.193704	0.111774	0.100783	0.124824	0.101623	0.19237	0.168713	0.082748	0.0684595	0.0999658	0.120682	0.156817	0.140644	0.161047	0.130119	0.194693	0.103171
57	0.140894	0.0107607		0.178461	0.0907729	0.253262	0.19584	0.114781	0.0989863	0.12887	0.102362	0.196269	0.168128	0.0844093	0.0661585	0.105096	0.118518	0.162684	0.145117	0.168383	0.134148	0.19983	0.105804
58.5	0.142778	0.0108343		0.182103	0.0914574	0.254742	0.197733	0.111957	0.100488	0.132497	0.101402	0.199872	0.159761	0.0876457	0.0693161	0.10793	0.122178	0.167688	0.148078	0.174948	0.133798	0.203819	0.108149
60	0.143859	0.0107628		0.185097	0.0957909	0.252251	0.19398	0.115279	0.0998278	0.12989	0.104489	0.202938	0.152175	0.0887479	0.0696972	0.105799	0.123634	0.171885	0.150998	0.179148	0.136704	0.20777	0.111085
61.5	0.145238	0.010795		0.183323	0.0988729	0.245854	0.200961	0.11584	0.101929	0.126572	0.107089	0.205986	0.156469	0.0913367	0.0651167	0.103138	0.124702	0.173069	0.153984	0.184634	0.138025	0.210943	0.116915
63	0.146206	0.0109527		0.186865	0.0910954	0.239837	0.201587	0.119177	0.100738	0.127948	0.104585	0.208748	0.166944	0.0932467	0.0634919	0.103119	0.125542	0.17342	0.156776	0.188713	0.138887	0.213462	0.11994
64.5	0.14765	0.0109726		0.182091	0.0866526	0.236076	0.2026	0.122642	0.0995166	0.12687	0.10692	0.212682	0.174505	0.0958143	0.0663315	0.105626	0.125686	0.178837	0.159584	0.190312	0.139506	0.217489	0.123251
66	0.149025	0.0110578		0.183294	0.0845212	0.228347	0.208643	0.124795	0.0991489	0.132048	0.108045	0.215178	0.179788	0.0958191	0.0665166	0.107016	0.125179	0.180915	0.163263	0.194184	0.13846	0.219877	0.125452
67.5	0.15065	0.0112002		0.181885	0.0870142	0.225141	0.211021	0.124695	0.097046	0.133263	0.107509	0.218751	0.181622	0.0965067	0.0664875	0.107795	0.123264	0.18538	0.171024	0.197817	0.142039	0.22316	0.131579
69	0.152677	0.0112715		0.189423	0.0824994	0.224805	0.21469	0.12847	0.101629	0.135453	0.113038	0.220081	0.181661	0.0963546	0.0674934	0.108461	0.12732	0.185142	0.169862	0.201851	0.143599	0.22584	0.135869
70.5	0.155003	0.011192		0.194434	0.092545	0.216584	0.221369	0.12916	0.103791	0.143063	0.112804	0.22209	0.179653	0.0985762	0.0683944	0.10718	0.132501	0.19053	0.174112	0.207087	0.139671	0.227832	0.138675
72	0.156609	0.011422		0.196438	0.0946077	0.215333	0.223685	0.131059	0.0963139	0.144999	0.110721	0.224016	0.186515	0.102067	0.0690882	0.108999	0.135634	0.197744	0.177052	0.210906	0.140895	0.228802	0.137313
73.5	0.158198	0.0115244		0.198787	0.094199	0.214951	0.226712	0.131422	0.0928731	0.148603	0.112472	0.22591	0.190986	0.105724	0.0689614	0.111735	0.136504	0.201418	0.182977	0.207961	0.143032	0.229524	0.139207
75	0.160381	0.0117279		0.200652	0.0921855	0.21823	0.231792	0.133158	0.0951437	0.148438	0.116796	0.22719	0.20207	0.108963	0.0716089	0.111975	0.132133	0.201745	0.183774	0.210014	0.1462	0.233697	0.141844
76.5	0.1618	0.0118325		0.20727	0.0959515	0.214716	0.231646	0.136519	0.0953685	0.146406	0.117136	0.225761	0.212181	0.108835	0.0689335	0.112237	0.132774	0.201953	0.185166	0.213352	0.146761	0.23436	0.148664
78	0.163416	0.0120505		0.21622	0.0930598	0.211424	0.240453	0.139031	0.0955575	0.152016	0.121903	0.226196	0.206613	0.110494	0.0698164	0.115409	0.128076	0.206523	0.190178	0.217861	0.146008	0.234866	0.146618
79.5	0.163425	0.0118896		0.22082	0.0902058	0.21283	0.240542	0.136511	0.0950054	0.149672	0.122711	0.222692	0.190492	0.112127	0.0730276	0.119598	0.130144	0.204468	0.190662	0.219936	0.150015	0.236729	0.15031
81	0.163397	0.0118371		0.222814	0.0827107	0.207389	0.23912	0.140128	0.0956566	0.152212	0.11947	0.22081	0.183627	0.113756	0.0746072	0.123009	0.136634	0.198953	0.197034	0.222099	0.14693	0.238943	0.152038
82.5	0.164205	0.0118612		0.222774	0.0832037	0.210603	0.23902	0.136907	0.0958306	0.154786	0.118788	0.217246	0.187716	0.11535	0.0740332	0.128518	0.138678	0.198652	0.198992	0.222603	0.14942	0.24216	0.148829
84	0.164926	0.0120207		0.227276	0.0801635	0.209596	0.239903	0.136001	0.0993932	0.153425	0.121421	0.217152	0.189553	0.11717	0.0743589	0.129078	0.138391	0.202903	0.204705	0.225794	0.150128	0.240771	0.141342
85.5	0.164347	0.0119126		0.222357	0.0827979	0.205451	0.242369	0.134835	0.0985988	0.147529	0.125733	0.214588	0.188905	0.115913	0.0763322	0.130472	0.136409	0.197323	0.205841	0.230857	0.152397	0.241148	0.137077
87	0.165219	0.0117586		0.219832	0.0867431	0.201121	0.247338	0.13584	0.103117	0.144209	0.125537	0.214522	0.186995	0.115233	0.0794919	0.132333	0.142159	0.195052	0.211656	0.234748	0.154327	0.238595	0.135533
88.5	0.166843	0.0115037		0.216353	0.094124	0.200884	0.247113	0.13489	0.105011	0.142282	0.133669	0.208871	0.194142	0.118782	0.0809436	0.13921	0.142107	0.198959	0.216526	0.236495	0.152766	0.239171	0.134561
90	0.167813	0.0114243		0.215927	0.0947743	0.204996	0.246144	0.135534	0.108219	0.139016	0.137039	0.207321	0.198054	0.121269	0.0817525	0.133779	0.15144	0.200348	0.216013	0.23685	0.151488	0.239831	0.136467
91.5	0.169049	0.0113668		0.221801	0.0984292	0.208531	0.244051	0.136807	0.111045	0.13984	0.133699	0.206107	0.20399	0.119787	0.0826785	0.132454	0.158685	0.198955	0.212115	0.239631	0.150609	0.239283	0.142485
93	0.169867	0.0113871		0.224632	0.0987964	0.207376	0.244444	0.136654	0.11156	0.14243	0.139028	0.204589	0.207568	0.118461	0.0833521	0.128903	0.160792	0.200173	0.214676	0.242293	0.151093	0.23596	0.144563
94.5	0.170986	0.0112732		0.230559	0.102573	0.198788	0.247741	0.136574	0.115683	0.142147	0.140051	0.204959	0.205654	0.118925	0.0863808	0.131896	0.162237	0.20147	0.222777	0.242523	0.153042	0.232123	0.14361
96	0.17191	0.0115005		0.236177	0.0981865	0.199335	0.251414	0.140799	0.11896	0.14247	0.14113	0.204845	0.206759	0.117796	0.087915	0.13147	0.161854	0.201315	0.225102	0.245684	0.151857	0.232213	0.142923
97.5	0.173564	0.0113644		0.240053	0.103353	0.200154	0.251316	0.142212	0.122183	0.144386	0.145211	0.201226	0.208705	0.119905	0.0880714	0.128862	0.173425	0.200841	0.227466	0.247546	0.152793	0.229244	0.144329
99	0.174498	0.0115093		0.243241	0.0999508	0.195211	0.25316	0.14279	0.12141	0.146855	0.147071	0.198163	0.215086	0.118516	0.0872943	0.132519	0.17469	0.202399	0.227011	0.249683	0.156363	0.230706	0.147833
100.5	0.174928	0.0114245		0.240878	0.0970195	0.193944	0.25187	0.138619	0.119165	0.141119	0.151019	0.19504	0.216615	0.120883	0.0925706	0.134219	0.185731	0.20418	0.228737	0.249501	0.157438	0.229127	0.150882
102	0.176622	0.0113799		0.248923	0.094077	0.19675	0.244814	0.138835	0.123153	0.143307	0.153543	0.192706	0.216321	0.120523	0.096466	0.137995	0.187706	0.208539	0.227637	0.252724	0.16266	0.231786	0.153968
103.5	0.178265	0.0112782		0.246536	0.102132	0.1975	0.252292	0.13854	0.127156	0.1503	0.153341	0.188676	0.216194	0.119297	0.0958786	0.139675	0.184016	0.205027	0.228165	0.258765	0.166754	0.23316	0.161887
105	0.178087	0.0111787		0.247019	0.104233	0.196904	0.249848	0.13241	0.12963	0.152857	0.152899	0.183981	0.217178	0.116941	0.0977927	0.139604	0.183519	0.206737	0.227191	0.260778	0.170857	0.227855	0.163502
106.5	0.180087	0.01132		0.251032	0.107524	0.198743	0.253886	0.128665	0.132225	0.159316	0.153509	0.17782	0.227121	0.117444	0.101211	0.137387	0.188375	0.202039	0.229688	0.263638	0.176228	0.227079	0.168812
108	0.180742	0.0113354		0.245798	0.10893	0.201643	0.256984	0.129877	0.135593	0.156501	0.157659	0.172395	0.239489	0.11594	0.104233	0.135991	0.192921	0.202416	0.224509	0.267941	0.176011	0.220484	0.169524
109.5	0.18104	0.0115231		0.245483	0.103913	0.203518	0.262509	0.126059	0.142474	0.15611	0.160062	0.169068	0.231622	0.113488	0.104205	0.133908	0.197722	0.20113	0.2259	0.267942	0.175403	0.225073	0.175203
111	0.181805	0.0116003		0.251771	0.0911507	0.20851	0.2587	0.129156	0.149481	0.154161	0.161714	0.170011	0.22558	0.114516	0.10657	0.135536	0.20045	0.200656	0.226137	0.266286	0.179649	0.228682	0.177382
112.5	0.182943	0.0120044		0.254849	0.0897309	0.213658	0.268353	0.127299	0.153184	0.153489	0.164379	0.168424	0.224082	0.111257	0.106261	0.13301	0.204327	0.203224	0.223842	0.267275	0.180724	0.231782	0.179704
114	0.183901	0.012272		0.257291	0.0862753	0.222567	0.273155	0.120747	0.161623	0.153646	0.162748	0.163484	0.228248	0.111423	0.110071	0.132002	0.209928	0.208786	0.218115	0.264129	0.184713	0.231612	0.177464
115.5	0.185054	0.012407		0.264083	0.0905969	0.228391	0.27859	0.121547	0.161741	0.155544	0.162952	0.161113	0.23123	0.112581	0.112223	0.129215	0.212833	0.205965	0.216595	0.262028	0.184209	0.231962	0.177677
117	0.186665	0.0128496		0.271322	0.0941341	0.231559	0.28579	0.118005	0.161863	0.161346	0.162301	0.161096	0.238223	0.109646	0.113135	0.129676	0.216939	0.200934	0.21819	0.265833	0.185897	0.233269	0.174149
118.5	0.188356	0.0131452		0.274902	0.0943736	0.242093	0.292198	0.119349	0.163679	0.169235	0.164713	0.157407	0.244362	0.106494	0.116382	0.131555	0.219709	0.196836	0.212982	0.266593	0.18487	0.235045	0.174353
120	0.190219	0.0135208		0.27137	0.0852254	0.250053	0.302305	0.12298	0.164152	0.167241	0.166486	0.156995	0.248322	0.107123	0.119844	0.138239	0.228935	0.195121	0.213467	0.267246	0.18828	0.236468	0.174534
121.5	0.191577	0.0138809		0.270797	0.0843936	0.253449	0.308246	0.123099	0.161342	0.16439	0.171338	0.156961	0.256112	0.107599	0.123069	0.13993	0.236485	0.188555	0.214865	0.270087	0.188234	0.240275	0.172311
123	0.19361	0.0139407		0.269534	0.0949067	0.2508	0.313219	0.117676	0.166337	0.162149	0.179083	0.155478	0.263835	0.108539	0.120711	0.142488	0.241843	0.187993	0.215979	0.271803	0.189641	0.241509	0.178678
124.5	0.195693	0.013861		0.269921	0.100235	0.253465	0.30695	0.115577	0.172446	0.164339	0.178245	0.150055	0.276358	0.109839	0.124551	0.148204	0.243202	0.191334	0.218754	0.271518	0.18866	0.244994	0.185208
126	0.198297	0.0140451		0.269479	0.105327	0.263622	0.312429	0.114816	0.170579	0.169303	0.175496	0.144579	0.283617	0.113839	0.126578	0.153158	0.248144	0.196124	0.221593	0.270118	0.19197	0.24409	0.191079
127.5	0.199092	0.0140033		0.265121	0.101868	0.267051	0.308521	0.121237	0.170085	0.174555	0.17459	0.141947	0.292454	0.114036	0.132039	0.154697	0.248226	0.192103	0.2198	0.270101	0.193238	0.247203	0.192974
129	0.199514	0.0142687		0.258963	0.0923963	0.264992	0.317235	0.121581	0.171927	0.174248	0.174348	0.143795	0.292836	0.116098	0.133528	0.15201	0.258156	0.195793	0.219706	0.265931	0.194575	0.248438	0.193715
130.5	0.20032	0.0145414		0.263204	0.0872312	0.270743	0.321184	0.123559	0.173824	0.176283	0.167114	0.14028	0.283464	0.117475	0.133754	0.152315	0.26509	0.199854	0.22035	0.266182	0.201066	0.251714	0.191724
132	0.200377	0.0145846		0.258952	0.0877939	0.270876	0.326976	0.122919	0.171987	0.17576	0.170525	0.136191	0.274736	0.118452	0.133038	0.150035	0.267997	0.203362	0.219778	0.26279	0.206857	0.255548	0.192966
133.5	0.201794	0.0146349		0.258964	0.0866771	0.275856	0.325796	0.125266	0.175719	0.18041	0.176961	0.131348	0.275995	0.120353	0.134253	0.148611	0.269282	0.203711	0.219292	0.260377	0.213375	0.260148	0.19349
135	0.203792	0.0150191		0.261547	0.0927407	0.287453	0.336134	0.121731	0.180151	0.181344	0.176614	0.127487	0.283281	0.120837	0.134337	0.150977	0.265262	0.205733	0.219928	0.254504	0.216506	0.263203	0.196067
136.5	0.205452	0.0151681		0.265363	0.0925028	0.285574	0.331526	0.1199	0.17713	0.187379	0.181154	0.126366	0.292099	0.123126	0.134648	0.150731	0.271784	0.216006	0.218173	0.254341	0.219238	0.267202	0.194789
138	0.207894	0.0151773		0.271018	0.099268	0.281363	0.339497	0.120566	0.180942	0.197847	0.181903	0.125675	0.28764	0.125114	0.132632	0.150826	0.275022	0.223356	0.213775	0.250715	0.227294	0.271055	0.202368
139.5	0.208522	0.0146744		0.26998	0.101471	0.275266	0.341003	0.123618	0.186141	0.206859	0.181466	0.127927	0.268424	0.128655	0.133813	0.153121	0.278355	0.225717	0.215105	0.247558	0.22946	0.270516	0.205981
141	0.208175	0.0146673		0.268414	0.110518	0.273459	0.338614	0.116918	0.184388	0.214049	0.179351	0.127406	0.250568	0.129603	0.12974	0.147892	0.285297	0.233378	0.215552	0.245321	0.234585	0.27545	0.203005
142.5	0.208854	0.0147106		0.267305	0.114996	0.270433	0.345722	0.120776	0.183292	0.221548	0.179466	0.126022	0.248939	0.13103	0.128628	0.150101	0.285101	0.240247	0.215565	0.238965	0.236128	0.278954	0.193855
144	0.209031	0.0151117		0.269556	0.116074	0.26361	0.348203	0.112963	0.181194	0.224937	0.181744	0.121219	0.249671	0.13377	0.126966	0.14993	0.294921	0.243697	0.213711	0.237186	0.241567	0.280041	0.189651
145.5	0.209799	0.0152425		0.273859	0.113877	0.266642	0.342307	0.112161	0.18279	0.231135	0.181727	0.125464	0.243366	0.133606	0.125978	0.146162	0.297237	0.25041	0.211999	0.23173	0.247074	0.28752	0.190925
147	0.208643	0.0155231		0.268951	0.109586	0.273623	0.335302	0.102683	0.182338	0.235331	0.174625	0.130187	0.229179	0.132545	0.122114	0.144852	0.30137	0.256932	0.216383	0.228062	0.246375	0.292338	0.190086
148.5	0.209431	0.0159847		0.274581	0.102994	0.280312	0.33662	0.0989577	0.180606	0.233971	0.178091	0.130978	0.218926	0.133099	0.122744	0.146299	0.306362	0.261416	0.220244	0.223636	0.248577	0.298178	0.192026
150	0.209808	0.0154673		0.276458	0.109141	0.264466	0.335721	0.101401	0.187898	0.237882	0.174426	0.135086	0.214871	0.136365	0.124663	0.150741	0.303848	0.267394	0.221481	0.214957	0.249052	0.295738	0.194569
151.5	0.210855	0.0155606		0.268932	0.107096	0.25479	0.34036	0.103799	0.185505	0.247687	0.178416	0.138402	0.221996	0.138348	0.124572	0.149873	0.308011	0.269733	0.21939	0.20675	0.25236	0.300512	0.200581
153	0.211587	0.0158479		0.266483	0.112449	0.253768	0.339233	0.0992941	0.183097	0.25186	0.173624	0.140402	0.231271	0.138929	0.124272	0.146632	0.309922	0.280122	0.222428	0.20416	0.253729	0.305672	0.194389
154.5	0.21277	0.0161073		0.270537	0.111018	0.249626	0.346626	0.105981	0.186615	0.250999	0.172218	0.139882	0.230977	0.138044	0.125007	0.150476	0.311367	0.289096	0.222351	0.199149	0.249215	0.313151	0.193056
156	0.212364	0.0161069		0.271831	0.111171	0.23616	0.342597	0.104964	0.183507	0.247953	0.173475	0.146996	0.233333	0.136362	0.125443	0.150074	0.3138	0.297573	0.2257	0.192999	0.250394	0.313127	0.189826
157.5	0.213441	0.0161335		0.27172	0.113753	0.222851	0.34468	0.1081	0.184522	0.243406	0.170483	0.153111	0.232226	0.138498	0.128736	0.147609	0.316427	0.306983	0.227715	0.193468	0.253126	0.316383	0.195027
159	0.215396	0.0163559		0.276193	0.111354	0.212515	0.354973	0.113212	0.187342	0.241135	0.177597	0.156123	0.241563	0.138166	0.129755	0.155757	0.321743	0.306547	0.231368	0.190638	0.247372	0.321524	0.193047
160.5	0.216771	0.0165269		0.282322	0.112812	0.202868	0.360171	0.119196	0.186905	0.243937	0.186688	0.162651	0.236759	0.139374	0.125077	0.155881	0.318587	0.313484	0.233104	0.188742	0.247471	0.326933	0.192457
162	0.217901	0.0169881		0.288046	0.102017	0.188993	0.36243	0.12033	0.193062	0.246364	0.187179	0.168408	0.237652	0.138806	0.127763	0.158579	0.32046	0.319874	0.238823	0.184172	0.245144	0.333142	0.196773
163.5	0.218981	0.0171006		0.292903	0.10294	0.189623	0.365765	0.125065	0.195922	0.24757	0.184729	0.168747	0.238154	0.138615	0.129608	0.160943	0.319915	0.31973	0.246355	0.179517	0.244514	0.336254	0.19276
165	0.21852	0.0175224		0.287861	0.0980663	0.175974	0.365896	0.122193	0.194977	0.244945	0.18128	0.170429	0.226012	0.136195	0.136514	0.167207	0.334135	0.325081	0.244535	0.176044	0.245374	0.341003	0.196681
166.5	0.218934	0.0178713		0.288441	0.0929796	0.161069	0.363688	0.126788	0.199781	0.2459	0.186808	0.181238	0.220086	0.134968	0.132893	0.172066	0.340567	0.330444	0.245058	0.169909	0.244522	0.34604	0.195434
168	0.218753	0.0185004		0.289619	0.0859426	0.142175	0.367253	0.128607	0.204529	0.248916	0.183796	0.186674	0.209002	0.138692	0.13321	0.172538	0.34334	0.335247	0.246643	0.167947	0.246703	0.35307	0.191147
169.5	0.218845	0.0187048		0.293168	0.0886085	0.134739	0.366704	0.129468	0.207791	0.242392	0.186497	0.195545	0.200597	0.139531	0.131976	0.172184	0.342475	0.341134	0.252412	0.16647	0.24634	0.355875	0.182986
171	0.220147	0.0183603		0.290346	0.100317	0.131314	0.360263	0.134627	0.215657	0.246442	0.193447	0.196125	0.20267	0.142559	0.131529	0.166072	0.342885	0.34052	0.255916	0.166657	0.243701	0.358862	0.183033
172.5	0.222487	0.0184276		0.283274	0.107492	0.133137	0.366292	0.135909	0.222987	0.249955	0.196254	0.206845	0.212657	0.143677	0.133325	0.16197	0.350267	0.336449	0.265811	0.167837	0.243519	0.360747	0.17133
174	0.224083	0.018439		0.283509	0.108052	0.136833	0.367198	0.139514	0.229612	0.249478	0.197188	0.210699	0.216566	0.143236	0.132661	0.162321	0.354664	0.332214	0.268036	0.172542	0.24202	0.365546	0.169772
175.5	0.224394	0.0187325		0.277837	0.107385	0.142585	0.363169	0.139274	0.234982	0.24422	0.194183	0.214263	0.216715	0.143184	0.135164	0.161556	0.372363	0.334745	0.265691	0.174503	0.239373	0.368204	0.158492
177	0.226082	0.0190177		0.278336	0.104459	0.148732	0.360839	0.135921	0.242519	0.238497	0.192977	0.223719	0.217987	0.144729	0.137636	0.157893	0.37905	0.341107	0.274348	0.176743	0.235366	0.371198	0.15959
178.5	0.227793	0.0188261		0.279019	0.0988796	0.167484	0.35946	0.141633	0.240607	0.236592	0.190932	0.231234	0.224735	0.147344	0.142294	0.158002	0.385269	0.331266	0.283997	0.175038	0.235391	0.369959	0.15673
180	0.230543	0.0188818		0.27903	0.0970658	0.177163	0.362769	0.142369	0.250194	0.23648	0.1952	0.24006	0.230114	0.149282	0.139357	0.158391	0.386472	0.32956	0.292772	0.178393	0.235824	0.370494	0.159879
181.5	0.234463	0.0188938		0.283988	0.0969993	0.185224	0.365916	0.146222	0.258798	0.239231	0.203145	0.246042	0.240075	0.147284	0.140597	0.164511	0.387488	0.326308	0.304412	0.176551	0.236647	0.372693	0.167123
183	0.236816	0.0193434		0.291741	0.0980725	0.190239	0.36987	0.14867	0.259334	0.239608	0.199057	0.254572	0.240938	0.146862	0.141864	0.169178	0.389722	0.327719	0.317204	0.173	0.237616	0.379766	0.161283
184.5	0.238247	0.0192362		0.299111	0.100236	0.199629	0.364537	0.14844	0.267134	0.241237	0.197271	0.263418	0.234378	0.143517	0.147376	0.170135	0.386435	0.323192	0.326746	0.173806	0.236162	0.380616	0.161565
186	0.241545	0.0192047		0.299453	0.102442	0.206159	0.357199	0.154271	0.268098	0.245284	0.194053	0.272572	0.252947	0.148733	0.14528	0.175513	0.395948	0.325911	0.335966	0.175698	0.23305	0.378071	0.164248
187.5	0.244526	0.0192636		0.308462	0.0998877	0.203292	0.355043	0.159905	0.273267	0.249558	0.18918	0.283129	0.279849	0.150317	0.150604	0.180252	0.394954	0.329384	0.338246	0.173947	0.226052	0.374917	0.170281
189	0.247442	0.0196127		0.319043	0.102986	0.20516	0.357263	0.16471	0.280083	0.256447	0.191958	0.290919	0.300316	0.14802	0.15251	0.181334	0.39144	0.325581	0.350271	0.168163	0.217671	0.376078	0.16888
190.5	0.249861	0.0195683		0.319313	0.109222	0.217915	0.349735	0.171099	0.287352	0.260469	0.185534	0.299056	0.298893	0.145919	0.152837	0.183825	0.398441	0.323229	0.35686	0.168963	0.209885	0.378992	0.179689
192	0.251015	0.0195869		0.325195	0.108804	0.21822	0.342909	0.170975	0.304143	0.264827	0.184703	0.303555	0.298514	0.142978	0.15777	0.176107	0.394132	0.319436	0.369976	0.171292	0.207498	0.370535	0.188737
193.5	0.253533	0.0201232		0.331166	0.106388	0.200683	0.338387	0.172525	0.309529	0.26831	0.18518	0.311268	0.316216	0.144683	0.158545	0.175715	0.400994	0.321507	0.375178	0.171104	0.21002	0.374349	0.198921
195	0.256052	0.0208038		0.337951	0.102577	0.185991	0.333128	0.178666	0.31842	0.280826	0.184972	0.321475	0.329623	0.141724	0.164318	0.176357	0.405285	0.320978	0.383406	0.173742	0.210883	0.377658	0.193053
196.5	0.259186	0.0214339		0.341624	0.0954065	0.182463	0.323952	0.181934	0.325906	0.292529	0.179538	0.331322	0.339335	0.141614	0.165681	0.181186	0.408276	0.324396	0.392706	0.176211	0.212343	0.38574	0.201566
198	0.261758	0.0220502		0.356242	0.0927203	0.178872	0.322114	0.181145	0.325823	0.307719	0.177994	0.334822	0.340649	0.137091	0.16755	0.185954	0.418299	0.321697	0.398901	0.177551	0.211275	0.38857	0.210164
199.5	0.264534	0.0224519		0.36409	0.0921331	0.166684	0.320481	0.189612	0.325069	0.31889	0.182003	0.342692	0.342008	0.138105	0.168474	0.190856	0.417003	0.326494	0.411894	0.180403	0.211167	0.390721	0.211906
201	0.265968	0.0227381		0.368267	0.0951208	0.162243	0.310047	0.199546	0.327615	0.320198	0.182296	0.351374	0.344671	0.131284	0.168186	0.194729	0.419418	0.319208	0.423789	0.17929	0.213658	0.391475	0.21694
average values on graph
OFF G2 phase				single curves
time [s]	MSD	SEM		1	2	3	4	5	6	7	8	9	10	11	12	13
0	0	0		0	0	0	0	0	0	0	0	0	0	0	0	0
1.5	0.0195135	0.00157088		0.0242321	0.0234312	0.0196098	0.0124192	0.00759779	0.0251297	0.0209756	0.0218777	0.0139893	0.0161515	0.0221087	0.0276486	0.0185048
3	0.0263336	0.00228478		0.0355047	0.0283069	0.0272898	0.0163071	0.00910319	0.0346582	0.0271188	0.0277329	0.0190556	0.023772	0.0296432	0.0397705	0.0240737
4.5	0.0307995	0.00294231		0.0418663	0.0304896	0.0324764	0.0180922	0.010221	0.0448141	0.0310801	0.0321838	0.020804	0.0303369	0.0329851	0.0486239	0.0264201
6	0.0346225	0.00326227		0.0488888	0.0369897	0.0369097	0.0204936	0.0115395	0.0519504	0.0302131	0.0327791	0.0239494	0.0362253	0.0364944	0.0509519	0.0327082
7.5	0.0385246	0.00361951		0.0511589	0.039837	0.0436505	0.0223541	0.012963	0.0598568	0.0323979	0.0375519	0.0280081	0.0406008	0.0410929	0.0562558	0.035092
9	0.0412673	0.00373032		0.0541157	0.039202	0.0484477	0.0240606	0.0157248	0.0643969	0.0345358	0.0414823	0.0290752	0.0465637	0.0453946	0.0558882	0.037588
10.5	0.0441028	0.00411924		0.0560688	0.043426	0.0533465	0.0237362	0.0176986	0.0702967	0.0347934	0.0417357	0.0304127	0.0498801	0.0478177	0.0611802	0.0429438
12	0.0480567	0.00470214		0.0628659	0.0441622	0.056971	0.0242304	0.0191995	0.0792122	0.0398828	0.0429971	0.0325609	0.0559271	0.0534612	0.0664655	0.046801
13.5	0.0511563	0.00495075		0.0670022	0.04848	0.0597421	0.0250044	0.0209272	0.0823355	0.0414805	0.0446689	0.0353921	0.0624928	0.0576898	0.0702308	0.0495853
15	0.0536637	0.0052616		0.069898	0.0466094	0.0638109	0.0260468	0.0227564	0.0864079	0.0425815	0.0473724	0.037233	0.0689151	0.059303	0.0740255	0.0526683
16.5	0.0565807	0.00561126		0.0745699	0.0489793	0.0677392	0.0276385	0.0242013	0.090254	0.0420207	0.0489906	0.0392801	0.075675	0.0606916	0.0773948	0.0581136
18	0.0594052	0.00574617		0.0759502	0.0517256	0.068756	0.0287435	0.0257458	0.0941534	0.04637	0.052646	0.0421248	0.0805316	0.0643711	0.0809545	0.0601944
19.5	0.0626451	0.00607838		0.0831115	0.0526752	0.0694471	0.0278357	0.027947	0.0977216	0.0517813	0.0578043	0.0445471	0.0866533	0.0672965	0.0846918	0.0628743
21	0.0664094	0.00647668		0.0909487	0.0579934	0.073634	0.0299453	0.0300135	0.101432	0.0526847	0.059792	0.0468911	0.094034	0.0688077	0.0899701	0.067175
22.5	0.0700542	0.00679894		0.0980524	0.0626043	0.075755	0.0310196	0.0322964	0.106482	0.0554071	0.0627036	0.0508413	0.10037	0.0728414	0.0923795	0.0699519
24	0.0727962	0.00706089		0.103059	0.0631401	0.0749492	0.0323176	0.0341609	0.111279	0.0576548	0.0663357	0.0535157	0.103393	0.07637	0.0964426	0.0737319
25.5	0.0752691	0.00741533		0.110601	0.0667909	0.0755392	0.0323521	0.0358156	0.114938	0.056911	0.0684702	0.0582851	0.107978	0.0780421	0.0984108	0.0743641
27	0.0788574	0.00800548		0.11803	0.0673232	0.0785673	0.0328185	0.0378031	0.120507	0.0583108	0.0719279	0.0618138	0.117115	0.0803705	0.102585	0.0779742
28.5	0.081989	0.00841959		0.122598	0.0691315	0.0788536	0.0336273	0.0391771	0.126887	0.0614191	0.0727972	0.065056	0.122776	0.0847834	0.106089	0.0826612
30	0.085219	0.00866073		0.1248	0.0708557	0.0817222	0.034948	0.0422835	0.131008	0.0629685	0.0770451	0.0683182	0.127731	0.0888686	0.113141	0.0841585
31.5	0.0875825	0.00892756		0.127842	0.0712428	0.0836562	0.0368483	0.0436506	0.133532	0.0619087	0.0816461	0.0708281	0.133331	0.0862791	0.1164	0.0914077
33	0.0896449	0.00931891		0.133578	0.0721424	0.0849891	0.0376555	0.0457343	0.136776	0.0594286	0.0840887	0.0739258	0.139977	0.0879458	0.116064	0.0930796
34.5	0.09285	0.00953096		0.136003	0.0776126	0.0876349	0.0404529	0.0468944	0.143593	0.0613694	0.0866781	0.0768146	0.1455	0.092409	0.116303	0.0957859
36	0.0959563	0.00980551		0.141598	0.0783455	0.0933371	0.0430769	0.0481558	0.147041	0.0632514	0.0885054	0.0804503	0.152146	0.0950239	0.114658	0.101841
37.5	0.0986949	0.0102455		0.151123	0.0814344	0.0946462	0.0439404	0.0511976	0.151053	0.0619461	0.0929854	0.0821038	0.156659	0.0962505	0.11454	0.105154
39	0.101879	0.0105795		0.154418	0.0831803	0.0957597	0.0446292	0.0518383	0.153306	0.06178	0.0987019	0.0850961	0.161759	0.10273	0.119029	0.112195
40.5	0.105111	0.0109397		0.158583	0.0862727	0.100508	0.045821	0.0535129	0.159338	0.0621108	0.103136	0.0901598	0.167022	0.102137	0.121784	0.116055
42	0.107909	0.0115295		0.16459	0.0874719	0.102616	0.047422	0.0538931	0.161731	0.0606499	0.10517	0.0909949	0.174619	0.103525	0.128227	0.121913
43.5	0.110738	0.0119654		0.169377	0.0902218	0.108038	0.0483037	0.0557751	0.164587	0.0585768	0.108568	0.0950491	0.18247	0.105419	0.126993	0.12622
45	0.114463	0.0123078		0.172862	0.0942607	0.115475	0.0490986	0.0568933	0.167409	0.0626943	0.111553	0.0992634	0.192047	0.107895	0.129608	0.128965
46.5	0.117591	0.0128328		0.177054	0.0976295	0.117566	0.0503466	0.0572248	0.170012	0.0613326	0.116638	0.102946	0.200651	0.110218	0.133592	0.133478
48	0.120268	0.013457		0.179185	0.0978886	0.118645	0.0531794	0.0585198	0.175584	0.0576429	0.117428	0.106396	0.208989	0.10974	0.138261	0.142032
49.5	0.123755	0.0140269		0.182494	0.0995571	0.125098	0.0553	0.0597915	0.181895	0.0554943	0.123332	0.107855	0.216039	0.111694	0.142892	0.147375
51	0.127283	0.0144694		0.183394	0.105619	0.128567	0.0551211	0.0605359	0.186867	0.0570506	0.127055	0.113288	0.222779	0.10988	0.148404	0.156122
52.5	0.129914	0.0150808		0.188773	0.105183	0.133006	0.0568785	0.0599676	0.188571	0.0567092	0.13345	0.115162	0.232285	0.110255	0.148005	0.160636
54	0.132713	0.0156711		0.190828	0.107705	0.13732	0.0589859	0.0609368	0.194324	0.0573611	0.135633	0.116576	0.242872	0.109752	0.147436	0.165544
55.5	0.136195	0.0161884		0.194395	0.113943	0.140875	0.0593732	0.0618834	0.196561	0.0596192	0.137066	0.120802	0.253443	0.111005	0.150344	0.171219
57	0.138793	0.0168305		0.198497	0.11519	0.143436	0.0582787	0.0629027	0.19462	0.0598669	0.142942	0.12529	0.264958	0.109314	0.15585	0.173164
58.5	0.14091	0.0174842		0.20208	0.123474	0.143565	0.0591766	0.0619661	0.194103	0.0580115	0.144269	0.126409	0.275446	0.107479	0.160099	0.175755
60	0.144326	0.0181877		0.205673	0.127511	0.146069	0.0619412	0.0624829	0.196164	0.056311	0.15028	0.129577	0.285675	0.105509	0.168539	0.180511
61.5	0.147163	0.0189152		0.212563	0.126764	0.149677	0.0612995	0.0629901	0.198216	0.0566488	0.153726	0.133311	0.296423	0.108452	0.168732	0.184323
63	0.149698	0.0194219		0.215781	0.13262	0.151162	0.0606648	0.0636476	0.202675	0.0570918	0.160113	0.136604	0.303222	0.10665	0.168603	0.187246
64.5	0.152406	0.0202336		0.220996	0.132696	0.15308	0.0620193	0.0634872	0.210163	0.0573887	0.161724	0.139832	0.313771	0.104967	0.170306	0.190848
66	0.154801	0.0211049		0.220756	0.133026	0.154352	0.0620578	0.0623718	0.213335	0.0576811	0.16087	0.143754	0.328607	0.107216	0.171984	0.196402
67.5	0.158017	0.0218647		0.224637	0.140291	0.15559	0.0630112	0.0634496	0.216764	0.0590753	0.162609	0.146825	0.342187	0.106847	0.174051	0.198878
69	0.160664	0.0227073		0.227818	0.139334	0.159694	0.0625108	0.0637118	0.219139	0.0594782	0.167122	0.149133	0.353586	0.104278	0.178858	0.203972
70.5	0.163667	0.0233582		0.233352	0.144292	0.163065	0.0647612	0.0631244	0.220042	0.060561	0.173741	0.150656	0.364243	0.103877	0.179047	0.206907
72	0.167194	0.0242355		0.242276	0.148734	0.163446	0.065383	0.0632324	0.222795	0.0624344	0.173859	0.154167	0.376458	0.10353	0.185096	0.212109
73.5	0.170042	0.0249979		0.246924	0.149705	0.167464	0.0664657	0.0642216	0.224588	0.0658814	0.175852	0.155812	0.388611	0.100896	0.18531	0.218817
75	0.17315	0.0257965		0.249859	0.153129	0.169074	0.0673313	0.066448	0.226772	0.0660224	0.18	0.157602	0.401981	0.10144	0.187368	0.22393
76.5	0.176162	0.0264949		0.253525	0.16049	0.169633	0.0686522	0.0675297	0.227985	0.0661866	0.183517	0.158564	0.411756	0.0990493	0.192008	0.23121
78	0.179557	0.0272377		0.25622	0.164456	0.172335	0.0692913	0.069773	0.233221	0.0689531	0.187517	0.161479	0.423668	0.0972369	0.192923	0.237161
79.5	0.182194	0.0281145		0.259544	0.165831	0.174187	0.0709192	0.0716888	0.238451	0.0697854	0.183297	0.163399	0.437473	0.0964403	0.195857	0.24165
81	0.185347	0.0288214		0.262851	0.167445	0.172361	0.0705277	0.0730612	0.244069	0.0742508	0.188271	0.167317	0.44832	0.0966958	0.195268	0.249068
82.5	0.188641	0.0298509		0.267962	0.167872	0.17191	0.0696763	0.0764433	0.248962	0.0748265	0.189466	0.172353	0.463292	0.0959033	0.199856	0.253807
84	0.191594	0.0306081		0.273091	0.171001	0.172001	0.0694171	0.0785109	0.252959	0.0796919	0.190586	0.17348	0.476547	0.0975449	0.198953	0.256942
85.5	0.194438	0.0316568		0.272755	0.171558	0.171107	0.0696284	0.08118	0.261027	0.0794087	0.191938	0.175744	0.491448	0.0958857	0.202955	0.263055
87	0.198284	0.0324239		0.276243	0.177971	0.170311	0.0705477	0.0821004	0.266525	0.0822237	0.196275	0.17837	0.504377	0.0985562	0.207618	0.266575
88.5	0.200831	0.0333172		0.280482	0.181678	0.166519	0.0707257	0.0838075	0.271222	0.0814043	0.198721	0.178066	0.515961	0.0988005	0.211234	0.272176
90	0.203339	0.0343869		0.284474	0.185634	0.160624	0.0711228	0.0861292	0.278539	0.0820365	0.198877	0.181394	0.531707	0.100248	0.207282	0.275338
91.5	0.206784	0.0353901		0.287932	0.191095	0.159283	0.071673	0.0877966	0.283807	0.08533	0.204212	0.182908	0.547296	0.100771	0.205588	0.280504
93	0.20913	0.0363824		0.292795	0.19377	0.158431	0.0716962	0.0885201	0.286207	0.0868433	0.206755	0.184502	0.560809	0.0985674	0.204365	0.285423
94.5	0.212153	0.037273		0.295891	0.19823	0.154103	0.0713553	0.0913404	0.287625	0.0901032	0.209024	0.186801	0.574034	0.0968314	0.211566	0.291083
96	0.214644	0.0381639		0.293959	0.202436	0.152301	0.0716633	0.0941163	0.293291	0.0877053	0.209513	0.188954	0.586063	0.0970245	0.214182	0.299157
97.5	0.217229	0.0390288		0.295254	0.203447	0.150728	0.0707338	0.0944456	0.293601	0.0906176	0.213301	0.189772	0.599111	0.097071	0.222299	0.303598
99	0.220247	0.0398496		0.296438	0.209802	0.152632	0.0709823	0.0963597	0.294918	0.0906025	0.218076	0.193383	0.612196	0.0978301	0.220908	0.309085
100.5	0.222663	0.0406883		0.29603	0.215558	0.154102	0.0717211	0.0967342	0.29806	0.0880694	0.21553	0.197049	0.624058	0.0983163	0.225105	0.314292
102	0.224811	0.0415512		0.298779	0.219859	0.152644	0.0706306	0.0982379	0.298623	0.0897709	0.217857	0.200639	0.636022	0.0966768	0.2231	0.319707
103.5	0.227862	0.0423815		0.300948	0.227143	0.153016	0.0702544	0.101446	0.299137	0.0898755	0.222475	0.203642	0.65075	0.101235	0.220692	0.321588
105	0.230273	0.0430508		0.296661	0.232327	0.158413	0.0716289	0.100808	0.304217	0.0895479	0.22548	0.207851	0.661257	0.0995	0.221277	0.324584
106.5	0.23252	0.0437818		0.29309	0.232881	0.158651	0.0714164	0.10229	0.307551	0.0870134	0.226335	0.213453	0.672488	0.102786	0.225666	0.329141
108	0.235485	0.0448937		0.293169	0.241248	0.159228	0.0709121	0.102628	0.311929	0.0866941	0.229396	0.215089	0.687087	0.101097	0.227382	0.335447
109.5	0.23817	0.0459325		0.291465	0.243007	0.161461	0.0698112	0.105353	0.320659	0.0852866	0.232065	0.218338	0.701364	0.1005	0.227852	0.339053
111	0.241282	0.0466996		0.288068	0.247283	0.166475	0.0711324	0.107074	0.32838	0.0837762	0.231373	0.220998	0.712497	0.101428	0.23274	0.345444
112.5	0.24391	0.0475791		0.290134	0.251691	0.16883	0.0698793	0.10675	0.334416	0.0816744	0.232566	0.223069	0.723152	0.102102	0.236354	0.350211
114	0.244804	0.0486538		0.28513	0.254565	0.166899	0.0685342	0.107161	0.336924	0.0805429	0.233454	0.225452	0.736219	0.0972665	0.235251	0.355059
115.5	0.24701	0.0494513		0.277563	0.25403	0.167374	0.0684388	0.107464	0.347431	0.080251	0.235979	0.229576	0.745635	0.0966284	0.238957	0.361797
117	0.249586	0.0504335		0.27559	0.260237	0.168865	0.0683617	0.109192	0.352154	0.0798148	0.233985	0.234082	0.759789	0.0971364	0.239788	0.365618
118.5	0.251578	0.0511826		0.278341	0.259214	0.168011	0.0687422	0.108847	0.357959	0.0795462	0.236596	0.237681	0.770065	0.0996299	0.237422	0.36846
120	0.254144	0.052038		0.279212	0.268616	0.167624	0.0672629	0.109073	0.359107	0.0784107	0.238586	0.24148	0.782122	0.102023	0.239093	0.371259
121.5	0.255932	0.0531736		0.28173	0.269135	0.164644	0.0658748	0.109732	0.358735	0.074983	0.239936	0.245888	0.796695	0.101462	0.242842	0.375457
123	0.258271	0.0543927		0.285042	0.273511	0.161281	0.0659867	0.10957	0.360937	0.0739617	0.238374	0.249805	0.812902	0.101087	0.245801	0.379262
124.5	0.260323	0.0554191		0.282264	0.278631	0.16037	0.0653469	0.10937	0.363402	0.0760509	0.240407	0.253678	0.828193	0.100761	0.245668	0.380056
126	0.262324	0.0566849		0.280562	0.281077	0.15956	0.0653434	0.10942	0.361787	0.0765245	0.246585	0.256476	0.84743	0.100137	0.244048	0.381264
127.5	0.264167	0.0580166		0.284651	0.282076	0.154358	0.0665679	0.11042	0.363559	0.0729819	0.243829	0.261636	0.865253	0.0997589	0.246189	0.38289
129	0.26603	0.059221		0.284086	0.287671	0.151378	0.0677961	0.10981	0.362726	0.070177	0.247568	0.266518	0.881396	0.0972445	0.247964	0.384056
130.5	0.268768	0.060422		0.283289	0.292502	0.146656	0.0680371	0.110482	0.364317	0.0733994	0.25086	0.271283	0.8996	0.0964148	0.254338	0.382808
132	0.271176	0.0619821		0.283214	0.296388	0.143413	0.066381	0.10975	0.367949	0.0703503	0.257138	0.275896	0.920222	0.0976355	0.253482	0.383469
133.5	0.273441	0.0634732		0.283734	0.299027	0.137113	0.0665023	0.10942	0.375016	0.0712206	0.25641	0.279941	0.940457	0.0982653	0.2549	0.382724
135	0.276173	0.0650439		0.283465	0.302654	0.13318	0.0670461	0.110258	0.381888	0.0724581	0.261737	0.284521	0.961179	0.0926261	0.256863	0.38237
136.5	0.279436	0.0665443		0.284246	0.305311	0.133024	0.0683809	0.110073	0.388557	0.0721606	0.267337	0.291002	0.982032	0.0908083	0.257453	0.382278
138	0.282284	0.068343		0.288118	0.307601	0.131017	0.0681366	0.110521	0.392796	0.0671442	0.271028	0.295605	1.00533	0.0886155	0.260719	0.38306
139.5	0.285075	0.0698051		0.288166	0.311806	0.127666	0.0691847	0.109596	0.398903	0.0644821	0.275781	0.303799	1.02398	0.0868735	0.263391	0.382349
141	0.288039	0.0712317		0.28838	0.317178	0.123264	0.0677739	0.109812	0.400152	0.0649629	0.27497	0.310841	1.04289	0.0888866	0.265946	0.389454
142.5	0.291147	0.072821		0.287716	0.317944	0.120908	0.0684949	0.109737	0.404127	0.066333	0.282328	0.316066	1.06365	0.084592	0.266835	0.396177
144	0.294391	0.0743803		0.284774	0.321051	0.119912	0.0649675	0.108803	0.409262	0.0662847	0.285181	0.324093	1.08459	0.0882221	0.27043	0.399509
145.5	0.296702	0.0758812		0.281869	0.323324	0.1166	0.0636548	0.111174	0.410936	0.0707441	0.290496	0.330206	1.10546	0.0851436	0.265639	0.401875
147	0.299631	0.0772548		0.277532	0.327946	0.116579	0.0641723	0.109619	0.410597	0.0731309	0.295559	0.333417	1.12556	0.0868037	0.267606	0.406686
148.5	0.301645	0.0788522		0.269727	0.327936	0.113995	0.0630326	0.110802	0.422197	0.0725873	0.297421	0.338931	1.14547	0.0867604	0.26326	0.409275
150	0.303481	0.0806256		0.262367	0.333014	0.107002	0.062363	0.11234	0.428609	0.068643	0.300517	0.342958	1.16639	0.0833483	0.267142	0.410561
151.5	0.307813	0.0821044		0.254206	0.336567	0.105875	0.065314	0.113162	0.438805	0.0705253	0.306782	0.346361	1.18797	0.0896079	0.270035	0.416357
153	0.311933	0.0838935		0.256518	0.340993	0.0990683	0.0648212	0.112966	0.451696	0.0715888	0.309757	0.354986	1.21003	0.0886217	0.276357	0.41772
154.5	0.314879	0.0855754		0.251444	0.342984	0.0953455	0.0643797	0.114296	0.46141	0.0689031	0.311962	0.363603	1.23008	0.0885951	0.276841	0.423584
156	0.318344	0.0872801		0.248011	0.354184	0.0920877	0.0666422	0.116312	0.467564	0.0662595	0.310443	0.369217	1.25119	0.0847765	0.28259	0.429202
157.5	0.322164	0.0890234		0.250553	0.36031	0.0912708	0.0682268	0.116371	0.48269	0.0659577	0.31429	0.377053	1.273	0.0833069	0.274698	0.430404
159	0.325479	0.0906616		0.24884	0.361966	0.0881367	0.0682333	0.115094	0.496228	0.0680706	0.30973	0.388222	1.29295	0.0844795	0.274331	0.43495
160.5	0.328312	0.0925478		0.241867	0.367697	0.0860596	0.0653641	0.115405	0.501017	0.0686167	0.310116	0.396125	1.31689	0.0866693	0.270842	0.441388
162	0.330352	0.0939338		0.239241	0.372209	0.0812426	0.0668977	0.116526	0.510452	0.0652721	0.312275	0.401002	1.33257	0.0838932	0.270887	0.442101
163.5	0.334265	0.0954036		0.241611	0.370203	0.0812096	0.0665451	0.116709	0.516205	0.0686884	0.316796	0.411201	1.35353	0.0866765	0.26921	0.446854
165	0.33609	0.0970038		0.235921	0.371858	0.0769374	0.0649019	0.116942	0.522956	0.0635339	0.31447	0.421645	1.37159	0.0873461	0.272348	0.448716
166.5	0.33813	0.0985446		0.227209	0.374684	0.0712005	0.0657121	0.115878	0.529411	0.0667802	0.311583	0.428304	1.39093	0.0919713	0.267897	0.454132
168	0.341174	0.100087		0.226445	0.374456	0.0703685	0.0671539	0.114624	0.539827	0.0638224	0.313534	0.430124	1.41122	0.0959411	0.27044	0.4573
169.5	0.343625	0.101929		0.22547	0.374504	0.0669632	0.0693648	0.115163	0.549004	0.0646028	0.30886	0.4348	1.43547	0.0990403	0.262652	0.461229
171	0.345333	0.103795		0.222656	0.372275	0.0632509	0.0688525	0.116005	0.552867	0.0584586	0.309881	0.438472	1.45951	0.102849	0.261591	0.462664
172.5	0.347412	0.105815		0.220656	0.371482	0.0614906	0.0695512	0.114397	0.557953	0.0542098	0.312462	0.441776	1.48513	0.10277	0.258114	0.466369
174	0.350791	0.107942		0.214742	0.3784	0.0584817	0.0695243	0.11422	0.56023	0.0559924	0.311828	0.449541	1.51307	0.104787	0.255204	0.474274
175.5	0.353282	0.109743		0.214162	0.379468	0.0587137	0.0716018	0.113547	0.567562	0.0528827	0.311059	0.452846	1.53629	0.105363	0.250419	0.478754
177	0.35721	0.111676		0.220529	0.38654	0.061115	0.0703611	0.114022	0.572433	0.0532035	0.30712	0.456265	1.56399	0.110864	0.243694	0.483597
178.5	0.361623	0.11392		0.22726	0.388376	0.0572447	0.0699057	0.11331	0.581577	0.0513418	0.309675	0.463562	1.59284	0.112088	0.24369	0.490222
180	0.364421	0.115832		0.228529	0.383594	0.0574565	0.0702973	0.112609	0.586889	0.0559795	0.316126	0.462035	1.62139	0.114069	0.23985	0.488646
181.5	0.368708	0.118673		0.228538	0.379345	0.0552093	0.0694667	0.112535	0.597138	0.0526703	0.322978	0.462787	1.65916	0.118933	0.238544	0.495894
183	0.370605	0.121115		0.22922	0.374717	0.0527392	0.0697467	0.113185	0.602562	0.0513695	0.321928	0.461738	1.69198	0.120013	0.231612	0.497054
184.5	0.373742	0.124125		0.224984	0.369396	0.0479471	0.0711195	0.111939	0.61492	0.0508604	0.321378	0.462449	1.73123	0.12547	0.226677	0.500269
186	0.377484	0.127231		0.231755	0.365881	0.0453045	0.0740262	0.110909	0.622332	0.0484099	0.319914	0.459304	1.77321	0.128026	0.220004	0.508223
187.5	0.380938	0.130093		0.235975	0.361438	0.0458349	0.0749545	0.111071	0.631727	0.0449775	0.319357	0.454837	1.81123	0.127384	0.217399	0.516008
189	0.385026	0.133385		0.241525	0.363685	0.0446064	0.07563	0.110172	0.635666	0.0444568	0.317253	0.455266	1.85521	0.126243	0.209773	0.525857
190.5	0.388569	0.136359		0.242992	0.361098	0.0459166	0.0741541	0.10888	0.643414	0.0435059	0.319402	0.451986	1.89518	0.125398	0.209204	0.530264
192	0.391498	0.138996		0.24134	0.358829	0.044261	0.0738226	0.106641	0.644803	0.0425869	0.323327	0.449104	1.93199	0.130114	0.210803	0.53185
193.5	0.395642	0.142119		0.240512	0.360121	0.043761	0.0735588	0.105021	0.647728	0.0429164	0.327741	0.446568	1.97531	0.131289	0.212818	0.536006
195	0.398686	0.145199		0.24506	0.361107	0.0503473	0.0756918	0.101755	0.655848	0.0416445	0.328059	0.444753	2.01648	0.130445	0.195633	0.536096
196.5	0.400984	0.147986		0.245788	0.360493	0.0519661	0.0725677	0.100389	0.662827	0.0490333	0.326571	0.437112	2.05487	0.130817	0.187372	0.532985
198	0.405521	0.150723		0.249323	0.35618	0.0546886	0.0731346	0.0977098	0.670832	0.046901	0.334003	0.444445	2.09247	0.131475	0.18973	0.530884
199.5	0.408149	0.153194		0.251847	0.35518	0.0613854	0.0770695	0.0959367	0.673159	0.0436009	0.331514	0.439248	2.12768	0.131977	0.187553	0.529782
201	0.410295	0.155558		0.253575	0.355098	0.0624632	0.0743723	0.0931522	0.677904	0.0417974	0.328509	0.431505	2.15905	0.136037	0.187034	0.533339
average values on graph
ON G2 phase				single curves
time [s]	MSD	SEM		1	2	3	4	5	6	7	8	9	10	11	12	13
0	0	0		0	0	0	0	0	0	0	0	0	0	0	0	0
1.5	0.0241202	0.0011667		0.0261215	0.0242129	0.0137343	0.0231502	0.0253408	0.0256661	0.0204562	0.0279363	0.0223036	0.0256108	0.0281017	0.0300833	0.020845
3	0.0331727	0.00164878		0.03635	0.0358977	0.0212113	0.0342593	0.0302066	0.0358232	0.0271626	0.039262	0.0303446	0.0360213	0.0360316	0.0428897	0.0257853
4.5	0.0391066	0.00191649		0.0420179	0.0442342	0.0272419	0.0427811	0.0333171	0.0411292	0.0340419	0.0471149	0.0377524	0.0381761	0.0439617	0.0490094	0.0276085
6	0.0431812	0.00204183		0.0432469	0.0504165	0.0313533	0.0484985	0.0372975	0.0453374	0.041745	0.0471727	0.0424509	0.0390799	0.0518449	0.0531658	0.029747
7.5	0.0475071	0.00208136		0.0470022	0.0560895	0.0379961	0.0485322	0.040318	0.0489607	0.0442675	0.0522388	0.0491144	0.0462423	0.0579859	0.056478	0.0323666
9	0.0514572	0.00226011		0.0530528	0.0592975	0.0434132	0.0509483	0.0435306	0.0507658	0.0515773	0.0570757	0.0519845	0.049012	0.0651625	0.0594258	0.0336978
10.5	0.0558047	0.00240786		0.0564265	0.064705	0.0508618	0.0558928	0.0457262	0.0547815	0.0561603	0.059127	0.0590968	0.0516476	0.0709413	0.0635209	0.0365733
12	0.0598212	0.0026066		0.0605984	0.06495	0.0577531	0.060521	0.0463836	0.0583194	0.061764	0.0671296	0.0653008	0.0547063	0.0743254	0.0675839	0.0383407
13.5	0.0647878	0.00298143		0.067119	0.0706204	0.0649066	0.0627264	0.0494827	0.0612184	0.0699823	0.0726935	0.06948	0.0592168	0.0834509	0.0704867	0.0408578
15	0.0684721	0.00315808		0.0715164	0.0727294	0.0705045	0.0689121	0.0510139	0.0653241	0.0713893	0.0763896	0.0759764	0.0603759	0.086794	0.0757843	0.0434277
16.5	0.0722606	0.00312931		0.0718399	0.0774275	0.078563	0.0733571	0.0538237	0.0707958	0.0738283	0.0788378	0.0842186	0.0630106	0.0885412	0.0765489	0.0485949
18	0.0756858	0.0031494		0.0738549	0.0786174	0.0868317	0.0754282	0.0583854	0.0735569	0.0757026	0.0858086	0.0886801	0.0663026	0.0889648	0.0796693	0.0521131
19.5	0.0798738	0.00353006		0.0764216	0.0804157	0.0941633	0.080443	0.0621761	0.0778964	0.0772361	0.0900832	0.096023	0.0681453	0.0940641	0.0869077	0.054384
21	0.0825782	0.00377211		0.0813669	0.0813445	0.100709	0.0774701	0.06445	0.0807262	0.0810445	0.0956638	0.0996331	0.0690415	0.0933406	0.0921307	0.0565962
22.5	0.0853889	0.00426171		0.081309	0.0848317	0.108634	0.0756269	0.0672967	0.0824456	0.0857876	0.0980019	0.106059	0.0696263	0.0962366	0.0965252	0.0576749
24	0.0877478	0.00511712		0.0797714	0.0860007	0.115886	0.0747863	0.0685767	0.0787733	0.0869109	0.105431	0.115596	0.0707855	0.10242	0.0981924	0.0575924
25.5	0.0923145	0.00566798		0.0835695	0.0892478	0.123356	0.0777713	0.0723848	0.0822224	0.0926754	0.109211	0.126546	0.0735715	0.103246	0.107176	0.0591095
27	0.0971652	0.00598745		0.0838374	0.0938412	0.130101	0.0809222	0.0761322	0.0871882	0.093773	0.114967	0.134553	0.0833002	0.107697	0.114214	0.0626217
28.5	0.101271	0.00654696		0.0828471	0.0990292	0.138036	0.0830039	0.0800384	0.0906274	0.0962277	0.115881	0.143709	0.0882861	0.112307	0.121853	0.064682
30	0.105168	0.00682801		0.0877351	0.102155	0.146554	0.0873038	0.0823703	0.0918893	0.100527	0.117309	0.149637	0.0929151	0.114689	0.126311	0.067782
31.5	0.108989	0.0076051		0.0925033	0.105219	0.155556	0.085541	0.0842466	0.0974873	0.0986791	0.117469	0.158169	0.0954739	0.123812	0.1342	0.0685036
33	0.113715	0.00814573		0.0922448	0.108344	0.165052	0.0881878	0.0929396	0.0955112	0.102829	0.121618	0.16666	0.104267	0.128112	0.141047	0.0714839
34.5	0.118343	0.00888914		0.0927216	0.110596	0.174611	0.0901439	0.096898	0.0991945	0.104328	0.129402	0.175928	0.112659	0.131675	0.147859	0.0724483
36	0.123567	0.00963964		0.0914808	0.114922	0.186409	0.09441	0.0995824	0.103597	0.106546	0.137432	0.183754	0.119267	0.137743	0.155414	0.0758139
37.5	0.129554	0.0103713		0.0989407	0.121318	0.19737	0.0996695	0.101303	0.10552	0.111766	0.144177	0.195559	0.125712	0.142535	0.162947	0.077384
39	0.132958	0.0112189		0.0995415	0.121653	0.208729	0.102068	0.103426	0.10489	0.11281	0.148993	0.204719	0.133892	0.144822	0.165138	0.0777751
40.5	0.137297	0.0119942		0.102789	0.122782	0.220083	0.105576	0.107035	0.107546	0.114703	0.156041	0.213965	0.136854	0.146336	0.171853	0.0792955
42	0.140882	0.0128339		0.101525	0.123553	0.232384	0.110264	0.105297	0.110192	0.117954	0.160703	0.220941	0.140097	0.151476	0.176404	0.080679
43.5	0.145964	0.0137899		0.105621	0.121677	0.245013	0.116208	0.107879	0.112336	0.115781	0.167172	0.230814	0.146121	0.159958	0.185222	0.0837311
45	0.150252	0.0149139		0.105407	0.119688	0.257371	0.119119	0.111747	0.113621	0.118103	0.172995	0.239971	0.150929	0.165337	0.196176	0.0828173
46.5	0.155093	0.0157393		0.107458	0.119514	0.270458	0.123226	0.111374	0.120535	0.120982	0.178821	0.247243	0.154953	0.172821	0.203231	0.085594
48	0.158947	0.0168233		0.105551	0.121332	0.284252	0.126827	0.109434	0.128294	0.120959	0.181155	0.256844	0.159311	0.175337	0.210774	0.0862366
49.5	0.16369	0.018093		0.107785	0.122493	0.298399	0.127099	0.109914	0.131671	0.122241	0.185337	0.268836	0.164161	0.180663	0.222326	0.0870485
51	0.167911	0.0192384		0.110151	0.12627	0.311742	0.131377	0.108802	0.134219	0.119768	0.191912	0.28081	0.168713	0.187301	0.225572	0.0862077
52.5	0.172399	0.020103		0.108613	0.132406	0.32249	0.138551	0.110857	0.137379	0.118033	0.197944	0.292623	0.175048	0.192736	0.227064	0.0874396
54	0.177975	0.0210317		0.109471	0.139391	0.333959	0.142865	0.111255	0.137804	0.122374	0.205797	0.303873	0.178484	0.205042	0.233139	0.0902171
55.5	0.182563	0.0222237		0.109276	0.139888	0.345035	0.145421	0.111764	0.139502	0.125516	0.215845	0.317643	0.183692	0.211264	0.238753	0.0897157
57	0.188536	0.0232593		0.111969	0.147394	0.359422	0.144762	0.116388	0.137922	0.130539	0.229875	0.325656	0.189879	0.222726	0.244682	0.0897568
58.5	0.194657	0.0245439		0.115759	0.151524	0.374233	0.146768	0.118964	0.137447	0.133817	0.241148	0.336445	0.200098	0.231437	0.254879	0.0880215
60	0.199688	0.0255144		0.116509	0.154061	0.386043	0.148322	0.121379	0.144019	0.137782	0.249508	0.346385	0.207165	0.237871	0.26071	0.0861859
61.5	0.204432	0.0265323		0.121033	0.153826	0.395323	0.157155	0.119845	0.144702	0.141931	0.256451	0.359676	0.213711	0.241018	0.269214	0.0837248
63	0.208839	0.0277247		0.126064	0.15649	0.406707	0.157686	0.115845	0.144997	0.14491	0.266025	0.372857	0.218924	0.24675	0.274287	0.083361
64.5	0.212698	0.0284206		0.12701	0.155894	0.415572	0.160154	0.118444	0.144312	0.152651	0.272203	0.381746	0.22196	0.251012	0.279017	0.0850961
66	0.216824	0.0293071		0.133479	0.156995	0.427121	0.167476	0.115059	0.146897	0.159202	0.277632	0.392951	0.221168	0.250144	0.286293	0.0842948
67.5	0.220132	0.0304071		0.13799	0.15848	0.438683	0.174792	0.112702	0.145077	0.159718	0.287504	0.403106	0.223729	0.24637	0.291902	0.0816642
69	0.225976	0.0311891		0.140677	0.158715	0.44849	0.182703	0.117552	0.148365	0.166096	0.298853	0.415975	0.228581	0.248773	0.298412	0.0844953
70.5	0.229799	0.0324134		0.143712	0.158477	0.458583	0.189543	0.114127	0.149173	0.167139	0.307857	0.427659	0.237162	0.247862	0.305535	0.0805594
72	0.235235	0.0337031		0.146935	0.163519	0.470209	0.197397	0.112654	0.149619	0.168797	0.320517	0.443972	0.240047	0.250839	0.312478	0.0810669
73.5	0.239057	0.0349194		0.15191	0.167694	0.484694	0.201244	0.111318	0.148707	0.170384	0.328192	0.453131	0.243444	0.25115	0.31887	0.0770061
75	0.242984	0.0359611		0.154475	0.168429	0.497742	0.209441	0.11259	0.14931	0.1684	0.331826	0.46381	0.247141	0.254611	0.324131	0.0768929
76.5	0.248613	0.037015		0.158463	0.168677	0.51172	0.216799	0.112271	0.151948	0.172294	0.339846	0.475079	0.252724	0.265839	0.327989	0.0783163
78	0.251956	0.038108		0.164557	0.169903	0.526502	0.219824	0.108981	0.152827	0.170921	0.342166	0.484971	0.254506	0.267361	0.333164	0.0797383
79.5	0.255909	0.0393853		0.166154	0.170503	0.540942	0.225524	0.107757	0.153989	0.168207	0.350534	0.496839	0.25833	0.275278	0.333176	0.0795852
81	0.25945	0.0405234		0.165617	0.171484	0.552415	0.225636	0.105791	0.155643	0.16614	0.355975	0.508056	0.262275	0.284416	0.337888	0.0815161
82.5	0.263968	0.0414024		0.166001	0.170497	0.563856	0.234148	0.107594	0.158485	0.164029	0.363543	0.51583	0.264763	0.295819	0.342403	0.0846138
84	0.267216	0.0424139		0.170242	0.168025	0.575775	0.238454	0.110812	0.158923	0.164621	0.36848	0.525544	0.26384	0.303323	0.344095	0.0816685
85.5	0.271138	0.0435377		0.177351	0.163265	0.588298	0.242862	0.110372	0.15854	0.162649	0.373473	0.537161	0.271882	0.310982	0.344793	0.083169
87	0.275006	0.0445046		0.178425	0.158495	0.600147	0.244436	0.115018	0.158171	0.164481	0.383982	0.543357	0.277719	0.318637	0.348821	0.0833838
88.5	0.278244	0.0458715		0.176963	0.15388	0.615229	0.246099	0.113674	0.155075	0.164884	0.395338	0.552721	0.278472	0.326722	0.35026	0.0878566
90	0.281005	0.0471666		0.17714	0.145188	0.628363	0.249009	0.112784	0.154658	0.166373	0.407045	0.560696	0.283382	0.328643	0.351943	0.0878369
91.5	0.285176	0.0483113		0.177152	0.138761	0.640926	0.25417	0.113837	0.15837	0.16811	0.414964	0.571046	0.288469	0.340461	0.35154	0.0894823
93	0.288817	0.0492299		0.174586	0.136026	0.649847	0.257045	0.116235	0.16013	0.172595	0.425028	0.581613	0.292039	0.344843	0.353088	0.0915417
94.5	0.292858	0.0506227		0.172562	0.131484	0.662481	0.259183	0.117339	0.159975	0.177716	0.440622	0.593924	0.295621	0.352156	0.351957	0.0921298
96	0.295294	0.0512158		0.180195	0.131155	0.672773	0.258867	0.116267	0.158728	0.181327	0.451692	0.595773	0.297871	0.350033	0.350575	0.0935652
97.5	0.297914	0.0518936		0.182443	0.131042	0.684013	0.261936	0.117243	0.154472	0.187399	0.458547	0.60034	0.293474	0.355484	0.348493	0.0980003
99	0.301501	0.0526402		0.182406	0.127986	0.693334	0.269894	0.119215	0.160375	0.18977	0.462616	0.608628	0.292997	0.365589	0.348141	0.0985666
100.5	0.305191	0.053296		0.180794	0.129365	0.703342	0.278209	0.122954	0.160431	0.191892	0.472647	0.611948	0.295619	0.370816	0.349197	0.100271
102	0.309777	0.0541259		0.189031	0.133588	0.712952	0.283993	0.123246	0.162434	0.192721	0.487254	0.61998	0.291769	0.375809	0.353493	0.100834
103.5	0.314415	0.0547776		0.188669	0.140709	0.725193	0.288449	0.124309	0.165014	0.200029	0.496325	0.626887	0.291863	0.38163	0.353365	0.104953
105	0.318079	0.0556639		0.18982	0.140336	0.734785	0.289742	0.125722	0.164649	0.203906	0.510511	0.635468	0.295767	0.381389	0.353983	0.108954
106.5	0.32121	0.0563152		0.194655	0.139332	0.744473	0.295696	0.128943	0.166287	0.207103	0.518274	0.641568	0.294407	0.383208	0.352363	0.109418
108	0.324425	0.0569008		0.197793	0.144764	0.753047	0.301577	0.126907	0.164656	0.210419	0.526226	0.64895	0.291353	0.379685	0.356889	0.115256
109.5	0.327572	0.0574164		0.200717	0.150032	0.762192	0.308847	0.128171	0.16234	0.212671	0.534917	0.654475	0.291926	0.375637	0.356069	0.12044
111	0.331195	0.0581676		0.206028	0.149329	0.769743	0.317613	0.127184	0.160665	0.218364	0.550496	0.657702	0.296513	0.374329	0.357737	0.119837
112.5	0.334411	0.0589217		0.21197	0.150365	0.780786	0.325352	0.129616	0.156569	0.221804	0.560881	0.662039	0.296616	0.376407	0.352647	0.122291
114	0.337098	0.0593722		0.220491	0.152319	0.79254	0.329476	0.129793	0.157614	0.224444	0.563241	0.665532	0.294824	0.373675	0.352042	0.126281
115.5	0.339931	0.0600528		0.225346	0.153685	0.8034	0.331591	0.129945	0.157868	0.224869	0.570972	0.668408	0.295087	0.37547	0.35389	0.128573
117	0.343095	0.0607189		0.226335	0.153478	0.813345	0.335175	0.127047	0.16285	0.227877	0.57943	0.672908	0.298917	0.372382	0.357764	0.13272
118.5	0.345114	0.0612423		0.226508	0.155275	0.823678	0.33849	0.129355	0.161659	0.231362	0.590924	0.668041	0.298083	0.370534	0.359592	0.132974
120	0.346948	0.061715		0.231003	0.158383	0.832201	0.343158	0.126553	0.1602	0.232134	0.597076	0.668094	0.295362	0.366126	0.362995	0.137037
121.5	0.351214	0.0623299		0.236563	0.165633	0.84325	0.347566	0.124892	0.15994	0.237635	0.611297	0.667381	0.296545	0.367959	0.366944	0.140181
123	0.354504	0.0628183		0.241455	0.167579	0.853413	0.354717	0.1253	0.164369	0.240186	0.621933	0.666048	0.296479	0.364155	0.370366	0.142552
124.5	0.356843	0.0635751		0.241633	0.166162	0.864428	0.364325	0.125482	0.161236	0.243907	0.633492	0.662021	0.291131	0.367182	0.371662	0.146291
126	0.360999	0.0639858		0.2472	0.169039	0.873295	0.370701	0.127013	0.163028	0.250501	0.643633	0.66108	0.290861	0.365235	0.38225	0.149146
127.5	0.364066	0.0641394		0.252237	0.174831	0.88235	0.375149	0.128754	0.166804	0.253765	0.656044	0.650946	0.293195	0.362916	0.384546	0.151321
129	0.36592	0.064421		0.253123	0.177451	0.891506	0.373487	0.130774	0.167307	0.254404	0.663926	0.644397	0.291222	0.364859	0.386726	0.157784
130.5	0.36743	0.0645093		0.255412	0.17808	0.898406	0.377564	0.133239	0.168816	0.258606	0.670439	0.635252	0.286783	0.366908	0.385201	0.161887
132	0.370021	0.0647543		0.260129	0.179146	0.906463	0.387787	0.129846	0.169899	0.261882	0.674992	0.625277	0.282899	0.372112	0.394184	0.165662
133.5	0.371877	0.0650316		0.262524	0.180463	0.91044	0.398715	0.13027	0.170121	0.263091	0.685779	0.616231	0.277863	0.377156	0.394427	0.167324
135	0.37505	0.065598		0.261423	0.18346	0.919819	0.406527	0.13382	0.170501	0.264164	0.69993	0.608557	0.280362	0.376276	0.400429	0.170381
136.5	0.376087	0.0660799		0.260851	0.183874	0.925102	0.407935	0.136152	0.170924	0.262759	0.713126	0.599325	0.282801	0.37192	0.405629	0.168729
138	0.376472	0.0663706		0.267656	0.186665	0.932396	0.408733	0.136201	0.171071	0.264979	0.721275	0.585705	0.277282	0.369903	0.404468	0.167798
139.5	0.375108	0.0664552		0.264599	0.186217	0.93591	0.413752	0.134975	0.168154	0.264503	0.722629	0.574862	0.272941	0.361858	0.401738	0.17427
141	0.37652	0.0663866		0.266747	0.188018	0.941213	0.4177	0.138291	0.173925	0.265659	0.72545	0.564032	0.274209	0.354316	0.409471	0.175731
142.5	0.378096	0.0668931		0.264191	0.192762	0.948546	0.422732	0.141065	0.169654	0.266456	0.736139	0.551453	0.277054	0.350188	0.417928	0.177084
144	0.378552	0.0674694		0.265966	0.197361	0.957014	0.427657	0.141404	0.169063	0.26702	0.75023	0.535375	0.274623	0.335705	0.416661	0.183093
145.5	0.377291	0.0679401		0.268156	0.198035	0.960904	0.431248	0.141308	0.166222	0.268817	0.758597	0.521128	0.269869	0.323705	0.415808	0.180992
147	0.376275	0.0680947		0.265811	0.202221	0.965953	0.434412	0.136113	0.166162	0.269244	0.757855	0.505471	0.269273	0.317681	0.418747	0.182637
148.5	0.375728	0.0681516		0.267428	0.209683	0.970817	0.437245	0.135652	0.166741	0.271691	0.756881	0.492625	0.266536	0.310314	0.418638	0.180213
150	0.375812	0.0686104		0.270252	0.211508	0.977346	0.434929	0.135669	0.170333	0.270289	0.765388	0.476259	0.260216	0.310842	0.422287	0.180238
151.5	0.375443	0.0690604		0.271568	0.215944	0.982339	0.428845	0.1321	0.166224	0.271936	0.772755	0.463033	0.263213	0.303031	0.426509	0.183261
153	0.374215	0.0694944		0.270142	0.219013	0.987771	0.42967	0.13111	0.164098	0.268419	0.776322	0.448513	0.260889	0.296076	0.427114	0.185659
154.5	0.37451	0.0696241		0.271923	0.221156	0.992014	0.429468	0.134564	0.162559	0.268454	0.77834	0.432346	0.260378	0.295648	0.434039	0.187747
156	0.376206	0.0699058		0.280528	0.224913	0.997418	0.435723	0.137775	0.168131	0.270931	0.786191	0.416843	0.259655	0.285367	0.436512	0.190691
157.5	0.376375	0.0706954		0.27818	0.226917	1.00446	0.443786	0.140445	0.163672	0.274839	0.795352	0.402267	0.260682	0.276766	0.434872	0.190644
159	0.377161	0.0713451		0.280289	0.227942	1.00853	0.443442	0.141497	0.162058	0.273228	0.806312	0.391967	0.263914	0.27161	0.440616	0.191688
160.5	0.377638	0.0719904		0.283813	0.22786	1.01471	0.445259	0.141967	0.162421	0.272725	0.813163	0.381375	0.26424	0.267906	0.443377	0.190472
162	0.37642	0.0729713		0.289744	0.229882	1.02154	0.441149	0.135552	0.162464	0.275631	0.822833	0.360719	0.26276	0.263875	0.444736	0.182572
163.5	0.375264	0.0737048		0.294712	0.232163	1.02691	0.440508	0.126455	0.162102	0.27543	0.826559	0.34884	0.260174	0.256274	0.446519	0.181791
165	0.377244	0.0743583		0.297485	0.239198	1.0331	0.443529	0.130874	0.164659	0.277868	0.838346	0.340969	0.255707	0.252107	0.446972	0.183353
166.5	0.37946	0.0746603		0.310458	0.248797	1.03515	0.446619	0.130758	0.171277	0.279365	0.849038	0.323243	0.250849	0.251849	0.448156	0.187423
168	0.380185	0.0751175		0.308468	0.250982	1.03958	0.448219	0.135736	0.177367	0.277241	0.855769	0.312305	0.245413	0.251979	0.451547	0.187794
169.5	0.378606	0.0753483		0.312567	0.254903	1.03988	0.450093	0.137532	0.17253	0.277173	0.858349	0.302425	0.235822	0.249982	0.441472	0.189148
171	0.377535	0.0754884		0.321864	0.257068	1.0398	0.441933	0.139348	0.175935	0.276306	0.862461	0.291163	0.229139	0.246045	0.437656	0.189242
172.5	0.378057	0.0760024		0.330814	0.259711	1.04277	0.444518	0.139151	0.170893	0.278322	0.866128	0.283967	0.223006	0.244869	0.441711	0.188888
174	0.381207	0.0763819		0.337017	0.264862	1.04509	0.452013	0.143289	0.178076	0.277467	0.873909	0.279588	0.222853	0.245116	0.451718	0.184697
175.5	0.383153	0.0770159		0.340155	0.267161	1.04865	0.454635	0.14351	0.184278	0.276506	0.885706	0.270784	0.21931	0.248354	0.45462	0.187327
177	0.383332	0.0778938		0.343934	0.274754	1.05071	0.454784	0.147835	0.17699	0.276205	0.89966	0.258591	0.215654	0.24682	0.452675	0.184705
178.5	0.385591	0.0784686		0.349656	0.279982	1.05685	0.457897	0.147132	0.179014	0.281804	0.904657	0.247181	0.214969	0.250587	0.458992	0.183959
180	0.386847	0.0784823		0.354458	0.285841	1.0599	0.46143	0.154909	0.186367	0.285057	0.905727	0.232098	0.220011	0.243645	0.454311	0.185257
181.5	0.386307	0.0787423		0.346842	0.28928	1.06468	0.461855	0.16202	0.183492	0.290343	0.907341	0.220704	0.219459	0.241947	0.444593	0.18943
183	0.386114	0.0790118		0.349763	0.287998	1.06963	0.462314	0.168713	0.183515	0.298648	0.908243	0.214174	0.217861	0.236739	0.43316	0.188723
184.5	0.386315	0.0794468		0.352351	0.28561	1.0738	0.460954	0.172435	0.189293	0.305627	0.911802	0.198942	0.217755	0.226864	0.432332	0.194325
186	0.385498	0.080071		0.348781	0.282798	1.07935	0.45601	0.177018	0.192886	0.31519	0.917226	0.185238	0.218375	0.220259	0.424574	0.193767
187.5	0.384313	0.0800827		0.339727	0.285554	1.08042	0.458876	0.18115	0.195388	0.323368	0.91486	0.175054	0.214205	0.21704	0.412953	0.197469
189	0.38386	0.0801867		0.332617	0.281944	1.0793	0.467175	0.182706	0.203805	0.32799	0.914097	0.164303	0.212453	0.211141	0.413284	0.199367
190.5	0.383695	0.0806022		0.332675	0.279145	1.08019	0.471715	0.186258	0.206987	0.334768	0.918366	0.157676	0.20713	0.203949	0.408357	0.200821
192	0.383879	0.0810374		0.33552	0.280344	1.08385	0.476815	0.187713	0.218368	0.343291	0.919441	0.151351	0.198507	0.189018	0.400603	0.205606
193.5	0.383459	0.0814059		0.331373	0.282244	1.08583	0.473188	0.19105	0.222476	0.349387	0.923137	0.143439	0.192971	0.1826	0.396199	0.211077
195	0.382136	0.0816375		0.3331	0.27956	1.08653	0.464973	0.185692	0.228671	0.351718	0.924272	0.142913	0.188119	0.172264	0.394225	0.215729
196.5	0.381016	0.081689		0.329767	0.278855	1.08664	0.459517	0.191658	0.231808	0.359123	0.925107	0.13757	0.181828	0.17181	0.381363	0.218155
198	0.378687	0.0816336		0.325773	0.283953	1.08432	0.463041	0.196667	0.235983	0.361498	0.919809	0.125909	0.177996	0.16453	0.365936	0.217512
199.5	0.378217	0.0813378		0.316494	0.286477	1.08258	0.459217	0.197044	0.251346	0.367838	0.918094	0.120545	0.174242	0.167443	0.350428	0.225064
201	0.375379	0.0813355		0.309866	0.284727	1.07936	0.449833	0.20279	0.259899	0.367558	0.919363	0.11855	0.166679	0.160048	0.332735	0.228523

## Sheet: Fig 1e
Npp106-GFP
OFF, primer position	EXP1	EXP2	EXP3	EXP4		AVERAGE ON GRAPH	SD
-110	1.0201	1.04996	0.915188	1.04823		1.00837	0.0550885
110	0.894891	0.970831	0.919822	1.04352		0.957265	0.0568241
400	1.00559	0.989945	0.833916	1.02667		0.96403	0.0762429
ADE6	0.761462	0.988418	1.06281	0.924188		0.934221	0.111153
ON, primer position	EXP1	EXP2	EXP3	EXP4		AVERAGE ON GRAPH	SD
-110	1.49666	1.38766	2.39868	1.70136		1.74609	0.393242
110	1.05585	1.49076	1.72882	1.8206		1.52401	0.295886
400	1.62702	1.52127	1.40218	1.71648		1.56674	0.117478
ADE6	1.02386	1.13287	1.01403	1.15202		1.0807	0.062219
	Man1-GFP
	OFF, primer position	EXP1	EXP2	EXP3		AVERAGE ON GRAPH	SD
	-110	1.19018	0.972281	1.10965		1.09071	0.0899611
	110	1.01117	1.23043	1.16688		1.13616	0.0921081
	400	0.867537	1.3751	1.20415		1.14893	0.21086
	CEN	2.25566	1.48751	1.70479		1.81599	0.323302
	ADE6	1.04873	1.15662	0.709428		0.971591	0.190538
	ON, primer position	EXP1	EXP2	EXP3		AVERAGE ON GRAPH	SD
	-110	0.763163	1.27038	0.988052		1.0072	0.207511
	110	1.04905	1.0909	0.956457		1.03213	0.0561728
	400	0.667071	1.0774	1.27379		1.00609	0.252771
	CEN	1.78431	1.83921	1.35628		1.65993	0.215881
	ADE6	1.18163	1.16819	0.691269		1.0137	0.228056
	Sad1-GFP
	OFF, primer position	EXP1	EXP2	EXP3		AVERAGE ON GRAPH	SD
	-110	0.853553	1.03866	1.00296		0.96506	0.0801831
	110	1.08142	1.12544	1.13034		1.1124	0.0219999
	400	0.83975	1.04192	1.11919		1.00029	0.117817
	CEN	59.0535	34.6646	12.8604		35.5262	18.8681
	ADE6	0.56776	1.56632	1.45184		1.19531	0.446198
	ON, primer position	EXP1	EXP2	EXP3		AVERAGE ON GRAPH	SD
	-110	0.68663	0.952269	1.02739		0.888763	0.146183
	110	0.6972	0.976501	1.12849		0.934063	0.178612
	400	0.826212	1.14531	1.0243		0.998605	0.131531
	CEN	44.0383	25.1932	16.615		28.6155	11.4541
	ADE6	0.523263	0.946234	1.03274		0.83408	0.2226

## Sheet: Fig 1h
	Time of colocalization in minutes
	cell no:	RFB ON	RFB OFF	no RFB
	1	27.4036	17.9319	4.80813
	2	16.0146	2.54647	12.912
	3	10.0855	12.0196	5.51462
	4	24.5776	9.34009	11.8914
	5	19.8314	9.36987	11.0336
	6	15.8066	4.53629	2.99265
	7	23.5003	3.26209	10.9245
	8	26.8878	3.70876	11.5547
	9	17.1831	7.27102	15.9781
	10	19.6825	7.75275	12.5028
	AVERAGE ON GRAPH	20.0973	7.77388	10.0112
	SD	5.24591	4.48502	3.93159
