# Supplementary material for: The nuclear pore primes recombination-dependent DNA synthesis at arrested forks by promoting SUMO removal
Source: Nat Commun. 2020 Nov 6;11:5643. doi: 10.1038/s41467-020-19516-z (PMC7648084; doi:10.1038/s41467-020-19516-z)
Supplement: Supplementary file 4 — Source Data [file 41467_2020_19516_MOESM4_ESM.zip › 245840_2_data_set_4993674_qhxkx6.xlsx]

## Sheet: Fig. 2b
ChIP Npp106-GFP
	WT
	OFF, primer position	EXP1	EXP2	EXP3	EXP4		AVERAGE ON GRAPH	SD
	-110	1.01499	1.53226	0.954157	0.998049		1.12487	0.236256
	110	0.96381	1.14507	0.826667	0.958927		0.973618	0.11325
	400	0.926253	1.16096	0.840571	0.773126		0.925227	0.146519
	ADE6	1.12124	1.03288	0.98287	1.15764		1.07366	0.0693216
	ON, primer position	EXP1	EXP2	EXP3	EXP4		AVERAGE ON GRAPH	SD
	-110	1.75201	1.60454	1.44022	1.60451		1.60032	0.110315
	110	1.72192	1.48505	1.34952	1.45239		1.50222	0.13635
	400	1.43336	1.90997	1.70063	1.53773		1.64542	0.179999
	ADE6	1.21295	1.09735	0.717309	0.959779		0.996847	0.184606
	pku70Δ
	OFF, primer position	EXP1	EXP2	EXP3	EXP4		AVERAGE ON GRAPH	SD
	-110	1.53892	0.960217	1.03219	1.15507		1.1716	0.223225
	110	1.11142	1.40424	0.997397	1.34059		1.21341	0.165569
	400	0.998934	1.27445	0.900837	0.996617		1.04271	0.139529
	ADE6	0.843328	1.24049	0.966336	1.0648		1.02874	0.145266
	ON, primer position	EXP1	EXP2	EXP3	EXP4		AVERAGE ON GRAPH	SD
	-110	1.53859	1.03533	0.967553	0.980429		1.13047	0.236994
	110	1.10522	1.25256	0.988728	1.04912		1.09891	0.0978096
	400	0.924104	1.05979	0.894016	1.02435		0.975566	0.0685073
	ADE6	1.04135	1.0357	1.02451	0.855465		0.989258	0.0774827
		exo1Δ
		OFF, primer position	EXP1	EXP2	EXP3		AVERAGE ON GRAPH	SD
		-110	0.909285	0.776114	0.692978		0.792792	0.0890909
		110	0.995316	1.02285	1.07424		1.0308	0.0327094
		400	1.17548	0.957375	1.00073		1.04453	0.0942742
		ADE6	1.16634	0.958738	1.02493		1.05	0.0865864
		ON, primer position	EXP1	EXP2	EXP3		AVERAGE ON GRAPH	SD
		-110	1.72205	1.34964	1.84663		1.63944	0.211134
		110	2.05153	2.00637	1.82246		1.96012	0.0990705
		400	2.01841	2.0066	1.4594		1.82814	0.260779
		ADE6	1.15743	1.04687	0.975058		1.05979	0.075012
		rad50Δ
		OFF, primer position	EXP1	EXP2	EXP3		AVERAGE ON GRAPH	SD
		-110	0.639782	1.08291	0.706543		0.809744	0.195069
		110	1.06769	1.05699	0.59333		0.906005	0.221137
		400	1.32596	0.97463	0.924223		1.07494	0.178688
		ADE6	1.10662	0.72977	0.900859		0.912415	0.154064
		ON, primer position	EXP1	EXP2	EXP3		AVERAGE ON GRAPH	SD
		-110	1.00461	0.963794	1.04238		1.00359	0.0320896
		110	1.00394	0.884899	1.02644		0.971758	0.0621012
		400	1.46612	0.861468	0.903664		1.07708	0.275627
		ADE6	0.805237	1.06938	0.998933		0.957851	0.111681
		rad51-II3A
		OFF, primer position	EXP1	EXP2	EXP3		AVERAGE ON GRAPH	SD
		-110	0.882589	0.7097	0.642101		0.744797	0.101267
		110	1.04565	0.60823	0.831319		0.8284	0.178588
		400	0.870235	0.730621	1.08109		0.893982	0.144061
		ADE6	0.926214	0.459767	0.864717		0.750233	0.206919
		ON, primer position	EXP1	EXP2	EXP3		AVERAGE ON GRAPH	SD
		-110	0.863491	0.971382	1.03327		0.956048	0.0701556
		110	1.26239	0.660365	0.975087		0.965947	0.24586
		400	1.03961	0.901507	1.02461		0.988577	0.0618719
		ADE6	0.931854	0.88742	0.958883		0.926052	0.0294617
