# Supplementary material for: The nuclear pore primes recombination-dependent DNA synthesis at arrested forks by promoting SUMO removal
Source: Nat Commun. 2020 Nov 6;11:5643. doi: 10.1038/s41467-020-19516-z (PMC7648084; doi:10.1038/s41467-020-19516-z)
Supplement: Supplementary file 4 — Source Data [file 41467_2020_19516_MOESM4_ESM.zip › 245840_2_data_set_4993675_qhxkx6.xlsx]

## Sheet: Fig 3b
average values on graph
25°C OFF S phase				single curves
time [s]	MSD	SEM		1	2	3	4	5	6	7	8	9	10	11	12	13	14
0	0	0		0	0	0	0	0	0	0	0	0	0	0	0	0	0
1.5	0.0218398	0.00180137		0.0128228	0.0260565	0.0187536	0.0171741	0.0193321	0.014821	0.0199735	0.0217435	0.0202523	0.0301965	0.0227857	0.0176837	0.0249795	0.0391826
3	0.0329815	0.00285948		0.0177137	0.0384424	0.0288115	0.0249713	0.0280489	0.0223478	0.0281293	0.0331763	0.0333931	0.0415693	0.031588	0.0304627	0.0412633	0.0618239
4.5	0.0406946	0.0035135		0.0215607	0.0462179	0.0312712	0.0332046	0.0361689	0.0309364	0.0360512	0.0387902	0.0441726	0.0516116	0.0351757	0.0374886	0.0503329	0.0767421
6	0.0489756	0.00438924		0.0264187	0.0530596	0.0332469	0.0421544	0.041383	0.0368172	0.0438921	0.0502995	0.0595784	0.0567121	0.0412973	0.0458944	0.0602577	0.0946464
7.5	0.0564329	0.00519998		0.0277709	0.0576095	0.0354641	0.0490592	0.047933	0.0454925	0.0487708	0.0594903	0.0750357	0.0654826	0.0485578	0.0518144	0.0695682	0.108012
9	0.0625836	0.00610608		0.033316	0.0594569	0.034953	0.0567804	0.0514548	0.0520948	0.052872	0.06512	0.0928167	0.0743394	0.0510555	0.056221	0.0746582	0.121032
10.5	0.0692052	0.00703913		0.0359849	0.0603318	0.0354569	0.0646613	0.0546825	0.0612176	0.0594348	0.0743559	0.114577	0.0812139	0.0551615	0.0611328	0.0807952	0.129867
12	0.0749879	0.00791801		0.0393747	0.06147	0.0370836	0.0706817	0.0542002	0.0700824	0.0646731	0.0807495	0.13755	0.0852376	0.0608665	0.0678573	0.0856402	0.134365
13.5	0.081064	0.00922603		0.0432954	0.0606462	0.0377647	0.0789865	0.055492	0.0801585	0.0694724	0.0855076	0.163253	0.0912488	0.0638601	0.0719516	0.0922085	0.141052
15	0.0862483	0.0103642		0.0468051	0.0595923	0.0390591	0.0867509	0.0575527	0.0859564	0.0747385	0.0886295	0.187117	0.0963293	0.0668014	0.0756744	0.100253	0.142216
16.5	0.0921273	0.011476		0.0506915	0.0619968	0.0413164	0.0936521	0.0587594	0.0947392	0.0810894	0.0962652	0.212423	0.103662	0.0691807	0.080611	0.109121	0.136273
18	0.0989132	0.0129311		0.0548859	0.0670222	0.0461857	0.101091	0.0634667	0.1037	0.0845497	0.101768	0.241646	0.109557	0.0690173	0.088686	0.117095	0.136115
19.5	0.105157	0.0146758		0.0606266	0.0716284	0.0489542	0.109243	0.0640608	0.112425	0.089075	0.100946	0.270278	0.117269	0.0674398	0.0928815	0.121729	0.145639
21	0.110981	0.0165203		0.0651448	0.0735259	0.0493562	0.11455	0.0683181	0.11957	0.0916491	0.104684	0.300013	0.122833	0.0673398	0.0961112	0.127485	0.153157
22.5	0.116799	0.0181744		0.0699611	0.0748551	0.0485644	0.12202	0.0691156	0.127829	0.0986097	0.111132	0.327574	0.124241	0.0710218	0.100808	0.131908	0.157549
24	0.12273	0.0199564		0.0756006	0.0721483	0.0500068	0.125867	0.073796	0.135574	0.10444	0.110906	0.355565	0.129512	0.0731028	0.105668	0.136835	0.169201
25.5	0.12933	0.0218857		0.0803372	0.0746668	0.0503034	0.132277	0.0760219	0.145766	0.108514	0.115634	0.384838	0.135459	0.074146	0.109405	0.139832	0.183421
27	0.135517	0.0236128		0.082896	0.0763286	0.0542981	0.136605	0.0824538	0.154677	0.110697	0.120039	0.413672	0.141804	0.0771445	0.111796	0.143404	0.19143
28.5	0.140345	0.0251023		0.0845402	0.0764849	0.0549193	0.14249	0.0846866	0.164627	0.111534	0.122926	0.437238	0.147984	0.0804552	0.115303	0.147451	0.194189
30	0.145189	0.026804		0.089408	0.075074	0.0576231	0.146658	0.0903195	0.17399	0.111822	0.127354	0.463689	0.149995	0.0782958	0.116383	0.152361	0.199672
31.5	0.150246	0.0281518		0.0907833	0.0746014	0.061147	0.153755	0.0919368	0.184858	0.115224	0.131512	0.484681	0.152382	0.0815248	0.120857	0.151497	0.208687
33	0.154096	0.0295269		0.0941483	0.0743765	0.0605578	0.15743	0.0923892	0.193785	0.116904	0.130855	0.504932	0.151651	0.0847774	0.12514	0.15367	0.216735
34.5	0.159521	0.0308069		0.0963982	0.0751918	0.0644268	0.163876	0.0960664	0.205449	0.120428	0.131383	0.526199	0.159312	0.0869174	0.131772	0.15626	0.219614
36	0.163342	0.0318249		0.0975083	0.0753031	0.06714	0.168992	0.0968759	0.217696	0.121928	0.131127	0.541598	0.160922	0.0919166	0.13524	0.155546	0.224996
37.5	0.166827	0.0327629		0.100023	0.0738531	0.0668188	0.169568	0.0990329	0.232168	0.124392	0.132069	0.5543	0.164951	0.0948512	0.136557	0.15668	0.230317
39	0.170728	0.0333868		0.100033	0.0741026	0.0682553	0.176466	0.0996827	0.242787	0.127401	0.135104	0.564311	0.165939	0.101348	0.144174	0.156816	0.233773
40.5	0.174006	0.033857		0.0991285	0.072617	0.0681265	0.177737	0.100655	0.252021	0.131128	0.135994	0.571305	0.172145	0.108137	0.152899	0.157949	0.23624
42	0.177308	0.0342072		0.100053	0.0740963	0.0651807	0.184364	0.100547	0.260606	0.13678	0.135676	0.575697	0.177997	0.11213	0.160054	0.159169	0.239959
43.5	0.18052	0.0346859		0.0988821	0.0727955	0.0680876	0.188541	0.101283	0.271391	0.139701	0.13819	0.580794	0.177854	0.115275	0.164024	0.160391	0.250069
45	0.182631	0.0350278		0.0984845	0.0729574	0.0721772	0.189163	0.0990786	0.281248	0.142383	0.136179	0.582894	0.181983	0.116317	0.166374	0.15768	0.259923
46.5	0.184798	0.0352733		0.09641	0.0726598	0.0732522	0.192788	0.102887	0.295319	0.145992	0.135056	0.584726	0.185723	0.119652	0.164184	0.160083	0.258443
48	0.187322	0.0353319		0.0939098	0.0749728	0.0744944	0.197895	0.100611	0.307472	0.151169	0.135161	0.58062	0.184602	0.122356	0.165044	0.163045	0.271156
49.5	0.189724	0.0353761		0.093666	0.0753863	0.0762931	0.198798	0.106624	0.31882	0.155459	0.133585	0.577824	0.18904	0.121586	0.163452	0.16589	0.279714
51	0.190882	0.0354726		0.0929053	0.0744508	0.0760713	0.200511	0.109117	0.330428	0.159462	0.130139	0.575237	0.188022	0.122849	0.1642	0.167855	0.281097
52.5	0.193322	0.0354496		0.0929277	0.075756	0.0750182	0.202311	0.116168	0.343009	0.161675	0.1317	0.569164	0.190046	0.120844	0.164465	0.171381	0.292038
54	0.195596	0.0354746		0.0938634	0.0730753	0.0737508	0.204252	0.122287	0.353616	0.166731	0.127719	0.561319	0.189776	0.12061	0.16484	0.179715	0.306783
55.5	0.197663	0.0352875		0.0938258	0.0719798	0.0756589	0.207587	0.125229	0.361648	0.172837	0.125863	0.552072	0.189222	0.118277	0.170733	0.185126	0.317227
57	0.200552	0.0349538		0.0932534	0.0752488	0.0793954	0.207407	0.128303	0.37004	0.182618	0.127888	0.543073	0.19107	0.118258	0.173548	0.191082	0.326537
58.5	0.202308	0.0346394		0.0904353	0.0788681	0.0785942	0.20809	0.130092	0.380577	0.193018	0.1291	0.532815	0.191998	0.119676	0.174845	0.195862	0.328336
60	0.204152	0.034288		0.0904119	0.0794357	0.0795145	0.209199	0.128815	0.388532	0.200416	0.129859	0.521563	0.197119	0.124108	0.175272	0.20065	0.333234
61.5	0.205533	0.0342411		0.0915123	0.0779512	0.0786877	0.208426	0.126733	0.398561	0.208771	0.130924	0.511758	0.19548	0.128349	0.174935	0.204955	0.340422
63	0.207088	0.033808		0.0910936	0.0797621	0.0763432	0.214477	0.128278	0.406742	0.215615	0.134972	0.499668	0.197555	0.131223	0.175173	0.209373	0.338953
64.5	0.207224	0.033154		0.0933403	0.0816546	0.0747208	0.213793	0.125259	0.412447	0.220616	0.138645	0.488601	0.198264	0.133944	0.178705	0.213411	0.327735
66	0.207535	0.03266		0.0947164	0.0817769	0.0724598	0.212497	0.126508	0.417837	0.223465	0.138736	0.478926	0.196477	0.139061	0.185491	0.218307	0.319233
67.5	0.209072	0.0322125		0.0951623	0.0832071	0.0740179	0.216568	0.125564	0.423542	0.228777	0.14594	0.469912	0.198118	0.141964	0.188224	0.221358	0.314649
69	0.210777	0.0317976		0.0963209	0.0830353	0.076006	0.218151	0.128966	0.429734	0.238011	0.149669	0.46192	0.19882	0.148609	0.19092	0.221547	0.309163
70.5	0.211954	0.0317005		0.0963237	0.0794485	0.0751542	0.220264	0.128209	0.43729	0.245246	0.153795	0.454587	0.201443	0.153495	0.199292	0.219842	0.302966
72	0.213816	0.0314759		0.095698	0.0807986	0.0773926	0.223878	0.128262	0.440894	0.249808	0.159492	0.450591	0.198962	0.158974	0.205065	0.224038	0.299566
73.5	0.215794	0.0313022		0.0956933	0.0857187	0.0799754	0.224917	0.127606	0.445253	0.255577	0.161228	0.446699	0.20004	0.163714	0.209849	0.224973	0.299874
75	0.217492	0.0313751		0.0957092	0.0868028	0.0757727	0.228557	0.128157	0.449067	0.259368	0.163734	0.443398	0.202687	0.166835	0.217518	0.226813	0.300471
76.5	0.219131	0.0316108		0.094344	0.0871728	0.0725295	0.22921	0.126217	0.452298	0.265856	0.166219	0.44186	0.207507	0.171137	0.220696	0.229073	0.303711
78	0.221258	0.0316826		0.0952917	0.0884821	0.0728468	0.225875	0.122966	0.456876	0.277387	0.166731	0.438223	0.214093	0.17762	0.224759	0.233655	0.302801
79.5	0.224169	0.0321261		0.0958838	0.0882506	0.0719596	0.227768	0.121615	0.463781	0.289824	0.168817	0.436375	0.214448	0.18217	0.230305	0.237455	0.309716
81	0.226094	0.0321949		0.0963416	0.0913719	0.0712168	0.23247	0.120567	0.468016	0.296016	0.169628	0.43403	0.215346	0.184768	0.23694	0.242165	0.306439
82.5	0.22794	0.0324822		0.0991751	0.0912436	0.0721284	0.232293	0.119781	0.470714	0.304282	0.169777	0.439572	0.21987	0.182836	0.240807	0.249282	0.299407
84	0.229041	0.032955		0.097484	0.0910741	0.0707261	0.234074	0.1168	0.472092	0.307725	0.168561	0.445312	0.223689	0.183475	0.24197	0.25335	0.300245
85.5	0.229901	0.0335275		0.0979404	0.0884664	0.0707657	0.235108	0.11383	0.473047	0.313684	0.161178	0.452079	0.225662	0.182994	0.244952	0.259926	0.298976
87	0.230935	0.0340542		0.097746	0.0843113	0.070532	0.235847	0.112482	0.472229	0.317235	0.159119	0.462183	0.232982	0.181095	0.251301	0.263864	0.292169
88.5	0.231191	0.0345185		0.0960657	0.0840167	0.0675734	0.235152	0.109755	0.470785	0.319741	0.160628	0.471668	0.233698	0.179427	0.25702	0.270204	0.280943
90	0.233918	0.035275		0.0978343	0.0808593	0.0677627	0.234177	0.105084	0.470057	0.329157	0.160031	0.483934	0.242088	0.183629	0.26098	0.277571	0.281687
91.5	0.236508	0.0359171		0.098905	0.0831892	0.0671025	0.230162	0.102294	0.467145	0.337444	0.159098	0.496308	0.247744	0.18313	0.268148	0.286261	0.284176
93	0.238816	0.0368515		0.100331	0.0832099	0.0663241	0.227953	0.0970949	0.469001	0.340415	0.156759	0.509755	0.260975	0.179788	0.270874	0.293991	0.286958
94.5	0.242332	0.0381989		0.10047	0.0817685	0.0657269	0.222921	0.0924577	0.471695	0.348727	0.15677	0.529591	0.267917	0.181438	0.275984	0.303119	0.294064
96	0.245919	0.0394872		0.100735	0.0803369	0.063054	0.22273	0.0886266	0.473416	0.356565	0.159252	0.548259	0.276143	0.181153	0.279623	0.312366	0.3006
97.5	0.249618	0.0405417		0.102574	0.0806334	0.0631366	0.218091	0.0873711	0.473191	0.361645	0.160599	0.567344	0.28029	0.183448	0.283539	0.32241	0.310383
99	0.253967	0.0418663		0.100476	0.0787414	0.0660837	0.216479	0.0860732	0.476246	0.371313	0.162926	0.588998	0.285959	0.189496	0.283836	0.332502	0.316404
100.5	0.256902	0.0428107		0.101546	0.0799235	0.0641732	0.21512	0.083672	0.480226	0.376682	0.163512	0.602922	0.294839	0.194295	0.283213	0.340516	0.315988
102	0.258891	0.0438295		0.101708	0.0780281	0.0664923	0.211031	0.084048	0.485614	0.375398	0.160873	0.620882	0.304389	0.196548	0.282737	0.344641	0.31208
103.5	0.262073	0.0448528		0.100367	0.0780644	0.0671312	0.208424	0.0861749	0.492212	0.377877	0.161405	0.637238	0.310982	0.20133	0.283447	0.350719	0.313647
105	0.26389	0.0458618		0.098848	0.0822605	0.0642035	0.205441	0.0895718	0.496726	0.379423	0.157763	0.654473	0.317688	0.201146	0.281894	0.354247	0.310769
106.5	0.265647	0.0471893		0.0995783	0.0823704	0.0621178	0.202426	0.0855068	0.502089	0.384101	0.154623	0.671415	0.324973	0.197022	0.280732	0.35799	0.314108
108	0.267923	0.0482623		0.100195	0.0861733	0.0623549	0.198388	0.0820839	0.506713	0.385299	0.151516	0.687523	0.333878	0.198265	0.281836	0.364803	0.311897
109.5	0.270926	0.0494212		0.100394	0.0893949	0.0636314	0.196247	0.078406	0.51225	0.391698	0.148757	0.70233	0.344278	0.198573	0.278673	0.372604	0.315728
111	0.272357	0.050601		0.0998924	0.0870975	0.0650005	0.188113	0.0751142	0.516474	0.399634	0.147256	0.716282	0.350995	0.199695	0.273914	0.377504	0.316021
112.5	0.273926	0.0513956		0.0987694	0.0877396	0.0663981	0.187223	0.071206	0.519499	0.40659	0.146586	0.726339	0.348511	0.200383	0.272556	0.382365	0.320799
114	0.275624	0.0520777		0.10025	0.0890348	0.0685334	0.186269	0.072199	0.522242	0.412192	0.144864	0.73583	0.353956	0.193039	0.268986	0.38396	0.327383
115.5	0.277189	0.0529293		0.100017	0.0905099	0.0683243	0.183759	0.0693637	0.52796	0.418451	0.145087	0.745389	0.358097	0.191309	0.26316	0.380625	0.338599
117	0.278247	0.0535159		0.0989995	0.0920728	0.0684458	0.182027	0.0710798	0.530893	0.42608	0.146752	0.753211	0.364139	0.186734	0.26088	0.381663	0.332481
118.5	0.280635	0.0542368		0.100048	0.0942067	0.0670735	0.178256	0.0723871	0.538238	0.429998	0.150818	0.761635	0.37321	0.184042	0.260561	0.381779	0.336639
120	0.282945	0.0546634		0.0995373	0.0924843	0.0678453	0.179944	0.073235	0.541856	0.43117	0.153593	0.765499	0.379895	0.182164	0.262571	0.385641	0.345791
121.5	0.285609	0.0545178		0.100521	0.0973154	0.0680904	0.178879	0.0773325	0.54358	0.435462	0.156309	0.762294	0.38708	0.186033	0.262359	0.389482	0.353784
123	0.287553	0.0546249		0.103572	0.0974745	0.0719054	0.174488	0.0749626	0.544784	0.440221	0.160095	0.76011	0.393057	0.186003	0.260884	0.397259	0.36093
124.5	0.28978	0.0545447		0.10441	0.0997735	0.073076	0.173699	0.0760212	0.550664	0.443588	0.166668	0.75589	0.399138	0.184823	0.267372	0.399131	0.362668
126	0.29194	0.0543923		0.105167	0.100819	0.0731424	0.176972	0.0774887	0.556715	0.450579	0.173723	0.74719	0.411733	0.181705	0.270254	0.399297	0.362381
127.5	0.293403	0.0542739		0.102384	0.100888	0.0767215	0.176391	0.0816824	0.562223	0.452422	0.175228	0.741289	0.41845	0.182358	0.272462	0.400782	0.364364
129	0.294993	0.0541972		0.104082	0.102007	0.0780244	0.176307	0.0821609	0.569566	0.458433	0.177019	0.73302	0.428758	0.183868	0.273588	0.402491	0.360573
130.5	0.296425	0.054328		0.104723	0.101561	0.0756926	0.174292	0.0844671	0.577819	0.462468	0.183262	0.727419	0.433467	0.182311	0.275599	0.407922	0.358951
132	0.297957	0.0545109		0.104734	0.0964526	0.0729679	0.177418	0.0864203	0.584865	0.467141	0.18769	0.718535	0.445067	0.1822	0.27297	0.412883	0.362048
133.5	0.299274	0.0544063		0.106071	0.0930734	0.0742659	0.177951	0.0915564	0.592832	0.469231	0.189226	0.709428	0.450374	0.182941	0.272033	0.415588	0.365263
135	0.299016	0.0542966		0.106265	0.0969744	0.0731222	0.173961	0.0899407	0.59956	0.473843	0.188034	0.695894	0.453904	0.180058	0.27188	0.419149	0.363636
136.5	0.298914	0.0538361		0.108437	0.0926673	0.0767211	0.172902	0.0857779	0.608164	0.475649	0.189365	0.674912	0.451472	0.185239	0.269042	0.423067	0.371386
138	0.299226	0.053483		0.110368	0.0954249	0.0775026	0.169402	0.0837926	0.612786	0.47623	0.189273	0.658428	0.447155	0.185179	0.269055	0.430217	0.384349
139.5	0.299401	0.0535196		0.109562	0.102058	0.0724189	0.164393	0.0827471	0.621055	0.478547	0.187128	0.643814	0.445071	0.182503	0.272098	0.430191	0.400022
141	0.300391	0.0534354		0.110502	0.10067	0.071408	0.15899	0.0848285	0.628544	0.477366	0.189071	0.625252	0.447629	0.180802	0.279326	0.434169	0.416923
142.5	0.300437	0.0531577		0.110973	0.102179	0.0696755	0.155834	0.084563	0.630417	0.479212	0.189576	0.607027	0.448546	0.179378	0.285773	0.435468	0.4275
144	0.299178	0.052999		0.111088	0.0995449	0.0692016	0.150808	0.0836152	0.634439	0.481142	0.190693	0.587072	0.452612	0.173273	0.292048	0.432768	0.430191
145.5	0.300842	0.0530308		0.113349	0.101186	0.067886	0.148977	0.081918	0.641536	0.489674	0.195831	0.568432	0.4514	0.17263	0.301312	0.43665	0.441005
147	0.300427	0.0529319		0.110338	0.0986967	0.0690863	0.145099	0.0867744	0.646757	0.493806	0.194309	0.550635	0.452911	0.171205	0.307723	0.43668	0.441954
148.5	0.300764	0.0532295		0.109608	0.0969773	0.0676004	0.140059	0.0897127	0.657249	0.502332	0.193334	0.534258	0.45768	0.171499	0.314732	0.436936	0.438712
150	0.302566	0.0537162		0.111568	0.0905863	0.0682509	0.137447	0.0938729	0.665906	0.51256	0.198002	0.512652	0.467315	0.164613	0.32522	0.435201	0.452733
151.5	0.304038	0.0540363		0.111828	0.0905669	0.0706131	0.132957	0.0981565	0.680549	0.519021	0.202067	0.496212	0.469863	0.16229	0.336992	0.429933	0.455482
153	0.305276	0.0538253		0.11351	0.0950392	0.0707163	0.13517	0.105086	0.685873	0.52421	0.204723	0.483139	0.481676	0.160012	0.343805	0.426758	0.444149
154.5	0.304686	0.0539792		0.115467	0.0952373	0.066624	0.136943	0.103599	0.692405	0.528032	0.20499	0.469855	0.489809	0.15765	0.351091	0.424533	0.429373
156	0.306085	0.0541257		0.117689	0.0968213	0.0650279	0.1423	0.101057	0.692924	0.537547	0.206511	0.460434	0.502589	0.158528	0.361601	0.415692	0.426463
157.5	0.308617	0.0543487		0.120439	0.0972817	0.0668497	0.146764	0.0970797	0.693078	0.544902	0.211706	0.454906	0.517738	0.161661	0.371582	0.405669	0.430984
159	0.310107	0.0546871		0.121203	0.098613	0.0668973	0.151254	0.0921818	0.698845	0.542034	0.211579	0.446685	0.533282	0.165485	0.381382	0.400163	0.43189
160.5	0.310323	0.0549712		0.121446	0.0990773	0.0667094	0.157605	0.088429	0.706448	0.541728	0.213701	0.441563	0.539509	0.161592	0.389585	0.392567	0.424561
162	0.314455	0.0558296		0.123643	0.0984937	0.0669838	0.159764	0.0879213	0.712723	0.545484	0.217202	0.446359	0.5619	0.165698	0.391865	0.397092	0.427237
163.5	0.317909	0.0565527		0.125196	0.0998953	0.0680838	0.164455	0.0896017	0.7219	0.548208	0.216195	0.455696	0.574577	0.165316	0.397722	0.395714	0.428167
165	0.321388	0.0569364		0.128932	0.0992976	0.068189	0.175168	0.0966907	0.727886	0.552454	0.215665	0.463698	0.588431	0.16491	0.400578	0.397417	0.420113
166.5	0.325029	0.0574236		0.133752	0.0961003	0.069485	0.180827	0.105545	0.73288	0.563593	0.213563	0.469894	0.595343	0.16403	0.401947	0.400129	0.423321
168	0.329739	0.0580073		0.136659	0.096991	0.0689212	0.185649	0.109871	0.739751	0.562312	0.214599	0.485708	0.605294	0.168456	0.398848	0.407031	0.43625
169.5	0.334058	0.0583228		0.13942	0.0959036	0.0728685	0.190645	0.116883	0.74219	0.561686	0.218725	0.496624	0.616725	0.168023	0.395217	0.416371	0.445535
171	0.337063	0.0589074		0.142197	0.103234	0.0758867	0.192374	0.116155	0.749115	0.568035	0.214403	0.516141	0.619926	0.165324	0.394308	0.418232	0.443544
172.5	0.340521	0.0596637		0.14635	0.102412	0.0752895	0.19493	0.118037	0.756598	0.569998	0.214607	0.539342	0.622513	0.163112	0.402486	0.422652	0.438966
174	0.346063	0.0607705		0.148545	0.0980316	0.0754073	0.19644	0.119229	0.764163	0.570802	0.218151	0.565159	0.630505	0.167112	0.412909	0.433152	0.445281
175.5	0.350744	0.0622171		0.149257	0.0996583	0.0785688	0.189377	0.121022	0.773831	0.577172	0.21545	0.595129	0.64595	0.170122	0.418183	0.435544	0.441151
177	0.354094	0.0629843		0.150595	0.104619	0.0789109	0.190574	0.122126	0.77121	0.580686	0.223459	0.621451	0.662569	0.164571	0.417794	0.443776	0.424972
178.5	0.357849	0.0634606		0.154341	0.106422	0.0800295	0.192824	0.127222	0.769019	0.587918	0.229213	0.644589	0.665913	0.16213	0.412322	0.456642	0.421306
180	0.361626	0.0645932		0.156663	0.115922	0.0843962	0.190463	0.122747	0.772656	0.586816	0.233137	0.679998	0.676932	0.157271	0.413394	0.461244	0.411127
181.5	0.366735	0.0661283		0.158733	0.120066	0.0822089	0.195418	0.126032	0.781349	0.588562	0.239761	0.712445	0.693978	0.15209	0.415721	0.466945	0.400975
183	0.371301	0.0673486		0.161243	0.120795	0.0814833	0.20254	0.126231	0.789099	0.593594	0.24624	0.742046	0.706041	0.157901	0.413958	0.467828	0.38922
184.5	0.376588	0.0686257		0.162673	0.119553	0.085285	0.207724	0.127124	0.791671	0.602753	0.255714	0.771919	0.715602	0.154882	0.416197	0.474576	0.386561
186	0.38179	0.0697445		0.164804	0.122109	0.0881419	0.213681	0.127262	0.791537	0.61537	0.260994	0.801661	0.725613	0.16003	0.414194	0.480412	0.379257
187.5	0.385569	0.0711425		0.161519	0.121281	0.0863612	0.217914	0.122589	0.79826	0.622955	0.267528	0.826354	0.730461	0.160982	0.409125	0.482805	0.389835
189	0.389312	0.0720875		0.160319	0.120418	0.0866776	0.214279	0.124538	0.797624	0.630928	0.27555	0.852274	0.735724	0.169818	0.404025	0.477744	0.400443
190.5	0.393082	0.0730648		0.162518	0.123089	0.0867444	0.216101	0.12687	0.801833	0.631054	0.277286	0.876818	0.742882	0.172757	0.397616	0.477912	0.409673
192	0.397916	0.073809		0.162825	0.129312	0.0915068	0.20855	0.128503	0.801211	0.643184	0.285699	0.895801	0.748054	0.177363	0.393952	0.477571	0.42729
193.5	0.402133	0.0747972		0.162829	0.124991	0.0920266	0.214759	0.129343	0.802434	0.65384	0.293271	0.919103	0.748654	0.182243	0.395005	0.48341	0.427955
195	0.404755	0.0748565		0.162073	0.130288	0.0981887	0.22113	0.129976	0.796621	0.660348	0.291718	0.932856	0.750596	0.191496	0.394332	0.484372	0.422574
196.5	0.407777	0.0755843		0.165872	0.13356	0.0979329	0.219425	0.127105	0.798499	0.666179	0.29255	0.952811	0.750234	0.203869	0.389369	0.489098	0.422376
198	0.411184	0.0758562		0.165108	0.136953	0.10258	0.227906	0.129223	0.794502	0.67284	0.295925	0.972159	0.747764	0.213104	0.38264	0.490269	0.425598
199.5	0.411736	0.07652		0.161771	0.138399	0.107901	0.226783	0.130527	0.792416	0.684006	0.286714	0.984839	0.74978	0.218436	0.375204	0.493992	0.413531
201	0.413986	0.0776285		0.159682	0.13992	0.111413	0.226126	0.132381	0.790678	0.704233	0.2817	0.998149	0.75917	0.221362	0.368667	0.500556	0.401769
average values on graph
25°C ON S phase				single curves
time [s]	MSD	SEM		1	2	3	4	5	6	7	8	9	10	11
0	0	0		0	0	0	0	0	0	0	0	0	0	0
1.5	0.022222	0.00147992		0.0198669	0.027996	0.0227488	0.0281334	0.0225983	0.0237757	0.0208352	0.0245693	0.0216669	0.00971544	0.0225366
3	0.0314715	0.00200564		0.0307034	0.0381853	0.0338146	0.0355695	0.0316166	0.0359567	0.0312101	0.03533	0.0273539	0.0135687	0.0328777
4.5	0.0381618	0.00228697		0.0408958	0.0421603	0.0410749	0.0435845	0.0385609	0.0428988	0.0398737	0.0408516	0.0325415	0.0170631	0.040275
6	0.0439425	0.00278318		0.0428838	0.0496286	0.0462972	0.0504121	0.0436835	0.0484726	0.04731	0.0530589	0.0342338	0.0204301	0.0469568
7.5	0.0486902	0.00306698		0.0458323	0.0577129	0.0472543	0.0562298	0.0492748	0.0563753	0.0547635	0.0568282	0.0354953	0.0253174	0.050508
9	0.0544771	0.00367993		0.0449892	0.0667947	0.0528053	0.0613391	0.0495027	0.0671154	0.0606375	0.0696512	0.0420652	0.0301633	0.0541842
10.5	0.0586538	0.00411301		0.0487768	0.0696008	0.0529821	0.0652875	0.0504701	0.0748064	0.0635846	0.0821583	0.046204	0.0364413	0.0548803
12	0.0621057	0.00437001		0.0493371	0.0741469	0.051788	0.0687967	0.0532582	0.0800495	0.0669822	0.0882366	0.0495827	0.0431443	0.0578402
13.5	0.0665402	0.00499942		0.0526061	0.0784114	0.0524446	0.0735301	0.0553695	0.0895583	0.0709145	0.097252	0.0518571	0.049177	0.060822
15	0.0699017	0.00543619		0.0540585	0.0814391	0.0529128	0.07527	0.0580656	0.100755	0.074104	0.100595	0.0559643	0.0552317	0.060523
16.5	0.0741485	0.00553624		0.0595007	0.0863709	0.0550591	0.078406	0.0607554	0.109474	0.0785914	0.100955	0.0578479	0.0635711	0.065102
18	0.077236	0.00603818		0.0602914	0.0903196	0.0561513	0.0765383	0.0656814	0.117096	0.0848625	0.104777	0.0574149	0.0707917	0.0656711
19.5	0.0807043	0.00617057		0.0612509	0.0923475	0.0577035	0.0754484	0.0713303	0.123572	0.0896301	0.105888	0.0613617	0.0784685	0.0707468
21	0.0847789	0.0068839		0.0602439	0.0999685	0.060432	0.0754652	0.072694	0.132406	0.0976263	0.108537	0.063435	0.0868233	0.074937
22.5	0.0888539	0.00734959		0.0624292	0.102918	0.0614814	0.0783058	0.0779091	0.141356	0.103884	0.109027	0.06782	0.0965921	0.0756703
24	0.0915166	0.00765629		0.0650573	0.104775	0.0633696	0.0790181	0.0801899	0.147774	0.108718	0.105812	0.0713796	0.104815	0.0757724
25.5	0.0955571	0.00826929		0.069635	0.11186	0.0668795	0.0800036	0.0824988	0.155511	0.112076	0.110745	0.0714569	0.113539	0.076924
27	0.100203	0.00873948		0.0709498	0.117485	0.0720769	0.0867475	0.0835865	0.162034	0.120359	0.115617	0.0747687	0.120321	0.0782842
28.5	0.104433	0.00926714		0.073317	0.123172	0.0735419	0.08782	0.0901961	0.169808	0.124908	0.118038	0.0782679	0.128633	0.0810665
30	0.107785	0.00956648		0.0772793	0.124605	0.0727675	0.0926685	0.0928528	0.175142	0.129289	0.123036	0.081442	0.133269	0.0832816
31.5	0.111699	0.0100904		0.0796682	0.128209	0.0780061	0.096791	0.095662	0.183502	0.133952	0.1272	0.0832626	0.139383	0.0830567
33	0.114395	0.010376		0.081867	0.124699	0.0811952	0.100262	0.10037	0.190966	0.135141	0.130644	0.0850862	0.143747	0.0843669
34.5	0.118791	0.0108479		0.0840395	0.125621	0.0856176	0.106989	0.0999202	0.200311	0.138218	0.138187	0.0937597	0.149131	0.0849073
36	0.121542	0.0117686		0.0835356	0.130091	0.087559	0.108308	0.099423	0.211028	0.142391	0.142153	0.0939193	0.152877	0.0856806
37.5	0.124554	0.0120347		0.0824583	0.131856	0.0898497	0.113272	0.0975593	0.214891	0.146625	0.14821	0.0971703	0.156413	0.0917883
39	0.127262	0.0124367		0.0815405	0.133296	0.0919472	0.119302	0.0976344	0.221078	0.149698	0.150327	0.101301	0.159949	0.0938032
40.5	0.129266	0.0126902		0.081764	0.134942	0.09371	0.12642	0.0969584	0.226319	0.152108	0.147546	0.102995	0.162328	0.096841
42	0.131536	0.0128447		0.0820416	0.138674	0.0954609	0.12738	0.0975922	0.230208	0.153934	0.147734	0.109078	0.165343	0.0994517
43.5	0.133358	0.0131447		0.081671	0.13754	0.0952928	0.130783	0.102055	0.233398	0.160215	0.148751	0.106551	0.168424	0.102261
45	0.135381	0.0131318		0.0847106	0.137428	0.0934652	0.131448	0.107044	0.236744	0.163869	0.14817	0.113508	0.168743	0.104063
46.5	0.138054	0.0134344		0.0844526	0.141012	0.0934448	0.131922	0.112323	0.242203	0.16959	0.150662	0.115439	0.168511	0.109034
48	0.139093	0.0141448		0.0847552	0.13536	0.0933734	0.133263	0.112942	0.252099	0.173423	0.145583	0.120531	0.170152	0.108543
49.5	0.140588	0.0146566		0.0855208	0.133063	0.0969672	0.132779	0.112963	0.25981	0.177925	0.145105	0.123829	0.170084	0.108422
51	0.142028	0.0147911		0.0858041	0.132587	0.0986069	0.137062	0.11404	0.262772	0.181255	0.145509	0.128218	0.167995	0.108457
52.5	0.142743	0.0150082		0.0853106	0.135075	0.101161	0.136021	0.110682	0.264705	0.185463	0.141173	0.134418	0.1681	0.10806
54	0.143793	0.0152306		0.0872848	0.129165	0.102721	0.135039	0.111029	0.26752	0.18894	0.147908	0.136775	0.167543	0.107799
55.5	0.145077	0.0154766		0.0891915	0.1302	0.100684	0.134215	0.115093	0.271554	0.191749	0.150404	0.137911	0.166088	0.108753
57	0.146362	0.0156505		0.0917879	0.131009	0.103959	0.132493	0.11457	0.27432	0.197193	0.151262	0.139227	0.164682	0.109479
58.5	0.147727	0.015932		0.0926897	0.132853	0.101879	0.136219	0.11365	0.27582	0.20194	0.153992	0.141543	0.165753	0.108663
60	0.148714	0.0165987		0.0911783	0.132419	0.0983938	0.137725	0.114486	0.279538	0.2102	0.154987	0.145249	0.164376	0.107307
61.5	0.150008	0.0176033		0.0910646	0.129328	0.0940724	0.137653	0.114591	0.286159	0.219047	0.161653	0.147484	0.163871	0.105165
63	0.150771	0.0180391		0.0898055	0.127573	0.0942717	0.139308	0.115985	0.286832	0.228784	0.162731	0.146551	0.161933	0.104703
64.5	0.1523	0.0178334		0.0931273	0.130379	0.0964839	0.144688	0.117824	0.285607	0.23421	0.159029	0.146819	0.159853	0.107276
66	0.153264	0.0180271		0.0960865	0.126673	0.0959928	0.145101	0.117501	0.287231	0.238565	0.160412	0.149205	0.158609	0.110533
67.5	0.154353	0.0181333		0.100245	0.121744	0.0987025	0.144457	0.116225	0.288789	0.243005	0.158286	0.154789	0.156984	0.114659
69	0.15464	0.0182879		0.102231	0.119051	0.101743	0.143958	0.113219	0.290744	0.244609	0.157943	0.15475	0.157042	0.115747
70.5	0.155349	0.0184589		0.102761	0.116822	0.106677	0.144168	0.113774	0.293095	0.246954	0.157364	0.156269	0.156071	0.114888
72	0.155851	0.0189285		0.0986266	0.115582	0.110067	0.144874	0.118857	0.299418	0.249491	0.151253	0.154964	0.154456	0.116778
73.5	0.156023	0.0195047		0.0949036	0.108703	0.109174	0.14625	0.124901	0.30359	0.251944	0.151671	0.15401	0.15525	0.115852
75	0.155969	0.0200417		0.0866771	0.107579	0.106156	0.14759	0.128944	0.305051	0.255494	0.151352	0.15412	0.156764	0.11593
76.5	0.155673	0.0203971		0.0875837	0.109401	0.104485	0.146357	0.128531	0.304224	0.262707	0.14834	0.152742	0.156596	0.111436
78	0.157582	0.0208669		0.0902018	0.107525	0.104392	0.145242	0.129156	0.306285	0.271111	0.152321	0.155021	0.159531	0.112613
79.5	0.158367	0.0214996		0.0884142	0.108633	0.101767	0.142416	0.129642	0.311191	0.274739	0.156736	0.153779	0.163736	0.11098
81	0.159879	0.0218992		0.0853604	0.111048	0.104434	0.137209	0.130843	0.312756	0.281749	0.16025	0.154103	0.166659	0.114255
82.5	0.162066	0.0220181		0.0866722	0.110458	0.109616	0.132637	0.136151	0.315002	0.28536	0.163184	0.154594	0.171243	0.117803
84	0.16284	0.0222056		0.0869612	0.109807	0.110859	0.131004	0.139845	0.318064	0.285056	0.164934	0.154247	0.174352	0.116111
85.5	0.1649	0.0227712		0.0871751	0.110082	0.111314	0.129492	0.14375	0.323124	0.289473	0.1701	0.156092	0.179012	0.114282
87	0.166242	0.0233424		0.0861435	0.11191	0.113567	0.130693	0.147694	0.329039	0.293198	0.173586	0.151477	0.180653	0.110699
88.5	0.168621	0.0237154		0.0849408	0.114748	0.116669	0.131836	0.149481	0.333962	0.296495	0.174721	0.15478	0.186166	0.111026
90	0.171795	0.0240919		0.0851155	0.118162	0.119954	0.137071	0.150718	0.342541	0.297455	0.178026	0.154098	0.192916	0.113693
91.5	0.173815	0.0244809		0.0879592	0.124026	0.114994	0.135826	0.15369	0.349191	0.298274	0.179107	0.157343	0.198024	0.113531
93	0.175896	0.0249636		0.0888801	0.121095	0.115542	0.138142	0.154456	0.355319	0.300423	0.181266	0.157448	0.205547	0.116737
94.5	0.178076	0.0256926		0.0864869	0.122644	0.115283	0.143203	0.156853	0.365424	0.300109	0.184379	0.158589	0.211268	0.114603
96	0.179729	0.0264566		0.0850879	0.124347	0.115726	0.142383	0.156258	0.373777	0.301165	0.188836	0.159136	0.218045	0.11226
97.5	0.181554	0.027138		0.0819223	0.125911	0.120613	0.138679	0.159713	0.380362	0.30183	0.193025	0.159771	0.226693	0.108578
99	0.183433	0.0278701		0.082369	0.123471	0.120634	0.137875	0.15434	0.387305	0.30292	0.198087	0.164111	0.237093	0.109556
100.5	0.18679	0.0283807		0.0863645	0.126805	0.124568	0.138462	0.154537	0.395878	0.306422	0.200245	0.165527	0.244465	0.111418
102	0.189078	0.0290798		0.0874316	0.129438	0.128866	0.1372	0.153989	0.405674	0.307387	0.201727	0.166496	0.251056	0.110588
103.5	0.1897	0.0299094		0.083219	0.130346	0.129857	0.132339	0.151882	0.410948	0.308766	0.205034	0.165947	0.259188	0.109174
105	0.190581	0.0304858		0.0807484	0.135228	0.131429	0.126874	0.149187	0.413564	0.312759	0.20441	0.164625	0.267249	0.110318
106.5	0.191219	0.0307473		0.0800912	0.137305	0.132384	0.126241	0.14849	0.414896	0.314018	0.202298	0.16599	0.272571	0.109124
108	0.192708	0.0305383		0.0842474	0.139711	0.135539	0.125048	0.152489	0.416406	0.308756	0.202487	0.167176	0.278494	0.109436
109.5	0.19388	0.03091		0.0861963	0.142561	0.133457	0.124861	0.151973	0.420035	0.307385	0.203286	0.170428	0.285742	0.106754
111	0.194367	0.0309441		0.0875827	0.145427	0.135093	0.123468	0.149445	0.415674	0.312607	0.201061	0.170886	0.291633	0.105156
112.5	0.19525	0.0310306		0.0877257	0.149311	0.134516	0.123559	0.153923	0.411307	0.318051	0.199658	0.170325	0.297847	0.101532
114	0.197258	0.0312503		0.0856807	0.155574	0.136388	0.125965	0.157132	0.413202	0.321204	0.201841	0.169372	0.301755	0.101727
115.5	0.197431	0.0312289		0.083606	0.158795	0.135604	0.122386	0.162292	0.405705	0.328237	0.203403	0.169372	0.303149	0.0991896
117	0.19744	0.0314469		0.0800932	0.157324	0.138703	0.118779	0.164235	0.402149	0.334082	0.202602	0.168469	0.305565	0.0998372
118.5	0.196085	0.0314135		0.0763022	0.154834	0.142961	0.117756	0.165564	0.397474	0.332637	0.197607	0.165674	0.308848	0.0972746
120	0.197407	0.0318554		0.0759442	0.160516	0.147203	0.117005	0.165302	0.402151	0.336722	0.198204	0.166077	0.308777	0.0935798
121.5	0.197652	0.0319444		0.0735612	0.162039	0.145738	0.120619	0.165943	0.401172	0.340173	0.199648	0.167984	0.306646	0.0906434
123	0.198143	0.0316852		0.0747651	0.157915	0.146644	0.125257	0.169366	0.395709	0.344994	0.20231	0.164799	0.30632	0.0914989
124.5	0.198038	0.0314913		0.072586	0.163428	0.148169	0.126471	0.170362	0.394713	0.343342	0.199551	0.164851	0.304427	0.0905225
126	0.198664	0.0317809		0.0702907	0.163698	0.149549	0.12639	0.17371	0.400662	0.342665	0.199324	0.16289	0.303708	0.0924174
127.5	0.199262	0.0320287		0.0678101	0.162563	0.154241	0.128052	0.176219	0.405961	0.342282	0.200692	0.160686	0.301342	0.0920334
129	0.200373	0.0323496		0.0674102	0.166528	0.155704	0.125133	0.178548	0.412575	0.34209	0.204381	0.160224	0.29913	0.092378
130.5	0.199258	0.0325476		0.0675553	0.168257	0.155632	0.11711	0.180973	0.41344	0.342361	0.206173	0.156134	0.294259	0.0899401
132	0.202398	0.0329526		0.0674873	0.172499	0.159067	0.117164	0.192117	0.424046	0.342153	0.211791	0.158034	0.291333	0.0906913
133.5	0.202664	0.0332757		0.0663185	0.168047	0.164597	0.115072	0.197225	0.433126	0.338556	0.215628	0.152632	0.284544	0.0935526
135	0.203888	0.0334464		0.0632786	0.175442	0.170332	0.114784	0.200677	0.438347	0.336674	0.218069	0.150717	0.279986	0.0944596
136.5	0.203593	0.0337518		0.0617238	0.179442	0.17774	0.111386	0.202441	0.443943	0.333596	0.21928	0.144096	0.27272	0.093161
138	0.203939	0.0338533		0.064976	0.180408	0.180189	0.108653	0.20476	0.45071	0.330325	0.22045	0.141408	0.265658	0.095794
139.5	0.204848	0.0339645		0.0678287	0.187901	0.18162	0.113609	0.20695	0.459241	0.324746	0.220309	0.140343	0.258266	0.0925092
141	0.203328	0.0342253		0.0708858	0.183749	0.184673	0.1054	0.206029	0.46709	0.317087	0.219287	0.14141	0.248683	0.0923133
142.5	0.203977	0.0337764		0.0693238	0.186508	0.191621	0.114788	0.2059	0.471037	0.308558	0.215966	0.144518	0.239826	0.0957054
144	0.204085	0.034404		0.0708486	0.185557	0.197255	0.114204	0.210453	0.48294	0.302382	0.214121	0.140591	0.230586	0.0960028
145.5	0.202766	0.0347379		0.0670644	0.178789	0.199641	0.113951	0.209129	0.488222	0.29705	0.213574	0.1416	0.224109	0.0972982
147	0.202432	0.0350025		0.0672917	0.170193	0.20336	0.117728	0.21067	0.494548	0.293427	0.208322	0.143557	0.219273	0.0983795
148.5	0.202194	0.0354505		0.0693273	0.16693	0.209658	0.118103	0.211979	0.504262	0.284279	0.203771	0.144668	0.212504	0.0986561
150	0.201697	0.0352963		0.072042	0.162195	0.21577	0.118028	0.216721	0.503665	0.278525	0.199569	0.145086	0.209707	0.0973618
151.5	0.202194	0.0350703		0.0745759	0.158485	0.218318	0.123345	0.221976	0.505273	0.271884	0.199014	0.145959	0.204761	0.100539
153	0.203002	0.0351261		0.0771038	0.151632	0.218507	0.123483	0.230153	0.506722	0.270729	0.20354	0.148233	0.200382	0.102538
154.5	0.201237	0.0354956		0.0764509	0.149425	0.216048	0.123795	0.233272	0.511575	0.264913	0.195961	0.146286	0.192673	0.103211
156	0.200186	0.0357131		0.0771821	0.145716	0.216573	0.12533	0.230862	0.51481	0.259493	0.196791	0.14443	0.188812	0.102044
157.5	0.199831	0.0352611		0.077067	0.13773	0.221848	0.128418	0.231976	0.509357	0.25712	0.201146	0.145816	0.182191	0.105471
159	0.198852	0.0351199		0.0779252	0.136995	0.226571	0.128147	0.231089	0.509347	0.248861	0.198188	0.143954	0.176991	0.109305
160.5	0.198102	0.0355356		0.0765374	0.13226	0.229081	0.13288	0.22845	0.514056	0.241827	0.200508	0.144394	0.17255	0.10658
162	0.196948	0.0352603		0.0789111	0.130373	0.236138	0.131446	0.226487	0.511524	0.226983	0.20441	0.140263	0.172122	0.10777
163.5	0.196563	0.0356262		0.0801716	0.128659	0.242216	0.129359	0.229991	0.514381	0.221394	0.201671	0.135586	0.169626	0.109135
165	0.196884	0.0353498		0.0806257	0.131911	0.239328	0.130743	0.233934	0.513865	0.209062	0.207335	0.136737	0.169321	0.112868
166.5	0.195941	0.0359887		0.075692	0.128499	0.239657	0.128398	0.235223	0.51883	0.199275	0.210586	0.131828	0.170053	0.117314
168	0.196599	0.03552		0.0746538	0.12829	0.23555	0.134222	0.234407	0.515627	0.195508	0.218283	0.133295	0.169893	0.122854
169.5	0.199002	0.0345306		0.0751587	0.135913	0.231412	0.137956	0.236642	0.507752	0.198164	0.227656	0.134581	0.173246	0.13054
171	0.198675	0.0340611		0.0793965	0.129091	0.226062	0.146285	0.235655	0.503621	0.198652	0.228282	0.129215	0.178079	0.131083
172.5	0.199116	0.0341336		0.0774637	0.129496	0.223662	0.146775	0.232773	0.504869	0.202314	0.229941	0.132186	0.180826	0.129972
174	0.201291	0.0337371		0.0782656	0.136115	0.225786	0.146905	0.23226	0.501419	0.207048	0.236738	0.131012	0.186459	0.132188
175.5	0.204137	0.032873		0.0835355	0.13969	0.226577	0.153243	0.235805	0.494238	0.213911	0.240456	0.134651	0.193894	0.129511
177	0.20468	0.0323371		0.0869719	0.136084	0.222362	0.156006	0.237338	0.486949	0.216703	0.24719	0.128487	0.201325	0.132066
178.5	0.206306	0.0320963		0.0787045	0.137489	0.223705	0.158706	0.242997	0.481956	0.220172	0.249788	0.134103	0.206901	0.134846
180	0.207179	0.0319283		0.0748677	0.137519	0.227239	0.16195	0.242167	0.477827	0.224835	0.248938	0.133778	0.215734	0.134116
181.5	0.20804	0.0313938		0.0726219	0.137097	0.23205	0.164531	0.242463	0.468246	0.226327	0.252407	0.133803	0.225438	0.133452
183	0.207806	0.0298228		0.0762983	0.139546	0.238729	0.168304	0.240199	0.449309	0.224892	0.247781	0.132355	0.235683	0.132768
184.5	0.208165	0.0284158		0.0786508	0.141698	0.238367	0.168765	0.246345	0.431588	0.224707	0.244563	0.13154	0.245567	0.138023
186	0.21103	0.027623		0.0835615	0.144926	0.236534	0.170944	0.249929	0.420334	0.232845	0.250346	0.131898	0.260048	0.139965
187.5	0.211994	0.0268904		0.0832534	0.147925	0.230935	0.169278	0.253961	0.40887	0.236364	0.249591	0.132829	0.272191	0.146739
189	0.215282	0.025938		0.0876762	0.160624	0.224845	0.165014	0.260606	0.39638	0.24227	0.255864	0.136876	0.284988	0.152956
190.5	0.217008	0.0256665		0.0920798	0.166278	0.220681	0.165243	0.268959	0.385253	0.241548	0.263735	0.135771	0.298301	0.149244
192	0.21781	0.0256632		0.0924231	0.170858	0.216153	0.163354	0.279445	0.373738	0.237204	0.271769	0.130838	0.308444	0.151685
193.5	0.221955	0.0264792		0.085921	0.177231	0.219374	0.168964	0.296159	0.366798	0.239854	0.284607	0.129094	0.320459	0.153044
195	0.223871	0.0271849		0.0846443	0.174101	0.21625	0.169448	0.311455	0.358327	0.242461	0.288985	0.132121	0.334511	0.150271
196.5	0.225672	0.0273555		0.0851894	0.168883	0.214278	0.172094	0.320568	0.35032	0.241124	0.293808	0.138021	0.344328	0.153776
198	0.22974	0.0273952		0.091722	0.173438	0.213599	0.175024	0.326248	0.345333	0.241967	0.303623	0.142242	0.356113	0.157827
199.5	0.232205	0.0277548		0.0927722	0.17905	0.219699	0.177268	0.32868	0.339635	0.243422	0.308245	0.135248	0.367519	0.162722
201	0.234255	0.0286555		0.0941817	0.175251	0.219203	0.175663	0.33782	0.341689	0.242821	0.31258	0.133472	0.377114	0.167013
average values on graph
32°C OFF S phase				single curves
time [s]	MSD	SEM		1	2	3	4	5	6	7	8	9	10	11	12	13	14	15	16	17	18	19	20	21	22	23	24	25	26	27
0	0	0		0	0	0	0	0	0	0	0	0	0	0	0	0	0	0	0	0	0	0	0	0	0	0	0	0	0	0
1.5	0.0205544	0.00119263		0.0130758	0.0304241	0.0215048	0.0313909	0.0207804	0.0147465	0.0166236	0.0101966	0.0221881	0.0223623	0.0257664	0.0254703	0.018373	0.0220315	0.0115168	0.015728	0.0102459	0.0290968	0.020148	0.0218021	0.0147686	0.0213607	0.0287328	0.0225139	0.0129243	0.0238358	0.0273607
3	0.0304863	0.00176814		0.0232084	0.0462627	0.0346182	0.0446318	0.0294192	0.0258272	0.0265512	0.0168999	0.0292639	0.0330998	0.0403828	0.0363655	0.0248293	0.0332991	0.0174232	0.0201616	0.0147129	0.0403526	0.0294551	0.0311253	0.0199688	0.0318482	0.0450249	0.0317444	0.0188296	0.0342315	0.0435929
4.5	0.0377329	0.00211728		0.0351711	0.0573193	0.0450948	0.0507046	0.034698	0.0354504	0.0338347	0.0222424	0.0366645	0.0377321	0.0508487	0.0428753	0.0281967	0.0420714	0.0237949	0.0212755	0.0195594	0.0518158	0.0344247	0.0373944	0.0249945	0.0382181	0.0490026	0.0438989	0.0229203	0.0410323	0.0575518
6	0.0449075	0.00248294		0.0454469	0.0685914	0.0563186	0.0556574	0.039685	0.0451262	0.0392238	0.0281585	0.0433554	0.0452793	0.0593134	0.0511238	0.0329515	0.0532944	0.0281521	0.0266443	0.0236179	0.0600533	0.0399201	0.0402646	0.0303952	0.0448671	0.0603504	0.0495222	0.0276612	0.0481945	0.0693348
7.5	0.0509018	0.00281065		0.0564604	0.0781239	0.0651295	0.061577	0.0422295	0.057031	0.0464525	0.032004	0.0525992	0.0535924	0.0669962	0.057871	0.0333526	0.0588974	0.0317665	0.0300259	0.0289808	0.0687934	0.0430417	0.0425703	0.0366362	0.0465894	0.0654074	0.0575305	0.0327003	0.0499667	0.0780228
9	0.0573545	0.00326242		0.0691841	0.0897963	0.0769896	0.0691172	0.0456717	0.0691065	0.0522975	0.0370508	0.0557791	0.063193	0.0750838	0.0654906	0.0351204	0.0654317	0.0342219	0.0342372	0.0344657	0.071918	0.046899	0.0455335	0.0436255	0.0502048	0.0695006	0.0652687	0.0363918	0.0561556	0.0908361
10.5	0.0638928	0.00385476		0.0819306	0.103149	0.0885339	0.0725729	0.0474249	0.0824664	0.056256	0.0408814	0.0626028	0.0726645	0.0800633	0.0720649	0.0380175	0.0728775	0.0360375	0.0362787	0.0392565	0.0773254	0.0495887	0.0485942	0.0496399	0.0571084	0.0794993	0.0740541	0.0393877	0.0634416	0.103388
12	0.0698297	0.00433413		0.0932472	0.115108	0.0943627	0.0819933	0.0479824	0.0959896	0.0647534	0.0451413	0.0691456	0.0804091	0.0845831	0.0782715	0.0402152	0.0784344	0.0388184	0.0394301	0.0448817	0.0805499	0.0544586	0.0500329	0.0550297	0.0611887	0.0838317	0.0803824	0.0416398	0.0705073	0.115014
13.5	0.0755384	0.00480349		0.104083	0.121233	0.105751	0.086741	0.053211	0.107645	0.0736388	0.0478283	0.0750905	0.0907136	0.0920988	0.0820024	0.0420615	0.0804125	0.042104	0.0417063	0.0506731	0.0863778	0.0548857	0.0520067	0.0615172	0.0644039	0.085197	0.0912167	0.0428289	0.0780711	0.126038
15	0.0813096	0.00532362		0.113373	0.125907	0.115992	0.0915327	0.0599329	0.118585	0.0795981	0.0508119	0.0803412	0.102949	0.100401	0.0884111	0.0443478	0.0824006	0.0453976	0.0447702	0.0582221	0.0911257	0.056972	0.0529134	0.0695177	0.0661577	0.0913341	0.0985097	0.0435205	0.0802561	0.14208
16.5	0.0872543	0.00597882		0.123648	0.133687	0.124326	0.0914124	0.063526	0.133581	0.0858065	0.0530344	0.0865753	0.115631	0.111302	0.093107	0.0462496	0.0856704	0.0505628	0.0449976	0.0637374	0.0963808	0.0596148	0.0555501	0.077566	0.0683357	0.093788	0.105375	0.0451452	0.0885717	0.158685
18	0.0929733	0.00673904		0.134562	0.141382	0.13589	0.0910125	0.068378	0.148628	0.0921117	0.0554764	0.0922484	0.126986	0.12099	0.0947972	0.0497602	0.0851055	0.0500713	0.0460977	0.071013	0.105298	0.0612902	0.0592097	0.0836946	0.0722529	0.0967767	0.112028	0.0463506	0.0916678	0.177199
19.5	0.0985577	0.007381		0.146004	0.144535	0.143477	0.0910631	0.0714187	0.164805	0.0976565	0.0589201	0.0968689	0.139952	0.13301	0.0960364	0.0519212	0.0911861	0.0519462	0.0507146	0.0777682	0.104797	0.0598363	0.0605687	0.093612	0.0750706	0.102772	0.118033	0.0483758	0.0994038	0.191304
21	0.104188	0.00804618		0.158126	0.154154	0.152468	0.0899941	0.0752531	0.179233	0.102359	0.0612938	0.0988161	0.151424	0.140823	0.0971842	0.0548265	0.0990023	0.0515988	0.0523791	0.087086	0.107969	0.0597871	0.0649569	0.101759	0.0794585	0.105051	0.124957	0.052479	0.105998	0.204632
22.5	0.109521	0.00865622		0.169849	0.160475	0.159294	0.0923518	0.0782246	0.191912	0.105517	0.0647767	0.101651	0.164452	0.145413	0.101207	0.0546023	0.104949	0.0543596	0.0533267	0.093988	0.111039	0.0599692	0.0675238	0.111775	0.0857655	0.111851	0.131341	0.0552494	0.108647	0.217563
24	0.115037	0.00936693		0.182515	0.168361	0.163923	0.0972425	0.0821615	0.204782	0.112744	0.0697252	0.102153	0.178185	0.151617	0.100646	0.0551495	0.114221	0.0540566	0.0546923	0.1024	0.113738	0.0600925	0.0716489	0.12085	0.0848933	0.121077	0.13492	0.0578902	0.113193	0.233122
25.5	0.120601	0.00993826		0.19561	0.176238	0.17377	0.100546	0.0863708	0.21635	0.121371	0.0755768	0.106607	0.188134	0.155637	0.102811	0.0586474	0.120531	0.0556231	0.0559086	0.109971	0.113902	0.0602615	0.0718549	0.131307	0.0895044	0.126607	0.14359	0.0601147	0.116411	0.24297
27	0.12622	0.0105948		0.208669	0.185203	0.180629	0.103517	0.0890485	0.227718	0.128331	0.0799964	0.108792	0.202532	0.162831	0.10502	0.0614394	0.128827	0.0562945	0.059167	0.118423	0.117712	0.0612044	0.0696155	0.140378	0.0923225	0.130089	0.14962	0.0637014	0.122895	0.25397
28.5	0.131395	0.0112779		0.221461	0.192789	0.184694	0.105003	0.0917057	0.236987	0.134514	0.0850083	0.114079	0.215885	0.167762	0.106368	0.0654515	0.136785	0.056386	0.0611904	0.128999	0.117226	0.0636948	0.0700861	0.148242	0.0928417	0.135527	0.155825	0.0658245	0.122813	0.270527
30	0.136907	0.0119691		0.234368	0.202276	0.19301	0.109059	0.0960841	0.246116	0.142644	0.0909341	0.117641	0.22743	0.172872	0.10982	0.0669523	0.138366	0.0566766	0.0637458	0.138724	0.119249	0.0656859	0.0711764	0.15675	0.0979181	0.135218	0.158371	0.0711538	0.124704	0.289542
31.5	0.142753	0.0127452		0.24893	0.211934	0.196849	0.110488	0.0994406	0.252745	0.150053	0.095495	0.123589	0.242084	0.175936	0.113343	0.066604	0.14339	0.0564956	0.0672773	0.147697	0.123998	0.0665501	0.0757111	0.165707	0.100479	0.14133	0.161832	0.0761826	0.12829	0.311902
33	0.148282	0.0133793		0.262776	0.221953	0.206599	0.1112	0.103505	0.26086	0.156331	0.101739	0.124962	0.251995	0.182414	0.117267	0.068359	0.148488	0.0577486	0.0724362	0.156611	0.127138	0.0668977	0.07729	0.175221	0.0982574	0.147529	0.167968	0.0803884	0.133201	0.324471
34.5	0.15367	0.0140115		0.278101	0.231806	0.216025	0.115971	0.1044	0.268056	0.161443	0.107868	0.13095	0.259139	0.186155	0.119367	0.07146	0.154434	0.0575107	0.0741056	0.167682	0.128537	0.0680789	0.0791829	0.183262	0.0994352	0.147178	0.174658	0.0858772	0.139668	0.338732
36	0.158824	0.0147558		0.293031	0.243855	0.218396	0.116531	0.106835	0.276336	0.168901	0.112858	0.133128	0.267298	0.192028	0.125372	0.0752747	0.157786	0.0582459	0.0774033	0.177637	0.127861	0.0669955	0.0807914	0.190281	0.0987604	0.153594	0.179093	0.0894868	0.143522	0.356955
37.5	0.163374	0.0152643		0.307807	0.25159	0.221688	0.11593	0.114329	0.280983	0.17353	0.11749	0.13374	0.278671	0.194923	0.129613	0.0770173	0.162627	0.0605971	0.0816553	0.18704	0.130385	0.0660612	0.0841819	0.201545	0.0963189	0.155531	0.183832	0.0939185	0.144686	0.365419
39	0.167594	0.0157934		0.322697	0.256492	0.226834	0.117937	0.113655	0.287121	0.178586	0.121231	0.135413	0.285716	0.198348	0.136518	0.0812719	0.169473	0.0583437	0.0838952	0.196612	0.135335	0.0646593	0.0884611	0.208434	0.0961808	0.155838	0.182361	0.0993399	0.14812	0.376162
40.5	0.171766	0.0162767		0.336632	0.264707	0.227381	0.120116	0.118911	0.290789	0.184583	0.126219	0.138033	0.2925	0.197153	0.140835	0.0823906	0.176075	0.0580117	0.0844008	0.206805	0.136691	0.0625175	0.0934382	0.218982	0.0999558	0.158736	0.188738	0.101897	0.146317	0.384856
42	0.176652	0.0168139		0.35118	0.271381	0.229485	0.125422	0.12478	0.296758	0.188324	0.130917	0.139332	0.301686	0.199852	0.143579	0.0864466	0.187196	0.055488	0.0875605	0.21545	0.137423	0.0652687	0.0956025	0.227914	0.104224	0.160359	0.191604	0.102856	0.152973	0.396549
43.5	0.181225	0.0175148		0.364392	0.2789	0.230726	0.128126	0.129337	0.302365	0.192215	0.137001	0.142792	0.310347	0.200132	0.151668	0.0886461	0.194892	0.054993	0.0893285	0.224546	0.138239	0.0640476	0.0964693	0.235917	0.106505	0.164373	0.193461	0.10346	0.155192	0.415014
45	0.185218	0.0181449		0.378017	0.286458	0.22915	0.127364	0.135414	0.30979	0.195926	0.142876	0.145092	0.318438	0.205824	0.156366	0.0898146	0.203036	0.0558408	0.0880949	0.233372	0.136868	0.0655771	0.096009	0.2455	0.109464	0.165975	0.196357	0.104319	0.153907	0.426038
46.5	0.189596	0.0188252		0.390528	0.296453	0.231429	0.127957	0.136143	0.317352	0.199614	0.147643	0.148702	0.325542	0.21158	0.161649	0.0896465	0.21321	0.0557665	0.0892261	0.242422	0.137194	0.0656762	0.100318	0.252436	0.109758	0.16839	0.198816	0.105287	0.156673	0.439668
48	0.193812	0.0194072		0.403691	0.307298	0.231073	0.133504	0.141831	0.32436	0.204022	0.152425	0.149857	0.32942	0.218418	0.16628	0.0898598	0.216973	0.0557467	0.0906788	0.250809	0.137653	0.0674649	0.103673	0.26121	0.107597	0.171636	0.201144	0.107097	0.157848	0.451365
49.5	0.198008	0.0199735		0.417332	0.312131	0.231933	0.135935	0.145899	0.331389	0.209047	0.157188	0.15317	0.331779	0.229219	0.167104	0.0916691	0.223305	0.0562925	0.0920703	0.259412	0.141439	0.0703858	0.101364	0.267483	0.107725	0.1733	0.206983	0.109697	0.158629	0.464328
51	0.202028	0.0206139		0.430033	0.319639	0.229781	0.14305	0.148587	0.339114	0.212755	0.163525	0.15198	0.334797	0.23561	0.169123	0.0954585	0.228235	0.0562385	0.0926447	0.267287	0.141668	0.0687776	0.101405	0.272567	0.110497	0.173862	0.210868	0.113694	0.16227	0.481297
52.5	0.20614	0.0211078		0.443591	0.328046	0.225788	0.147196	0.153152	0.343453	0.219312	0.169551	0.151522	0.337489	0.239443	0.171194	0.0994862	0.231307	0.0552032	0.0933153	0.275294	0.144834	0.0733411	0.101265	0.279529	0.113858	0.176865	0.220949	0.115793	0.162224	0.492776
54	0.210019	0.0216754		0.458517	0.332584	0.227375	0.148814	0.156169	0.34736	0.226598	0.174973	0.15046	0.341768	0.240341	0.173014	0.100202	0.24004	0.0542303	0.0961704	0.283817	0.144988	0.073988	0.100747	0.287295	0.1183	0.180015	0.230522	0.118836	0.160539	0.502858
55.5	0.213799	0.0221411		0.47336	0.335522	0.226115	0.150286	0.161368	0.353599	0.230736	0.17825	0.147363	0.340262	0.244003	0.180274	0.103219	0.244817	0.0539094	0.101118	0.292059	0.14698	0.0796986	0.101118	0.295665	0.122449	0.181812	0.236054	0.12057	0.157606	0.51437
57	0.217571	0.0227552		0.485786	0.341107	0.225726	0.153951	0.167763	0.357145	0.231351	0.181734	0.148014	0.337095	0.25152	0.18762	0.102489	0.250877	0.0539598	0.101537	0.300927	0.144529	0.0794733	0.104772	0.304756	0.123208	0.184345	0.243008	0.123933	0.156849	0.530931
58.5	0.22146	0.0233431		0.497005	0.344619	0.224711	0.158318	0.1739	0.358402	0.231414	0.185193	0.146704	0.340884	0.25696	0.191413	0.106186	0.253265	0.0557088	0.105538	0.30863	0.145012	0.0777685	0.105728	0.31418	0.123573	0.186442	0.251506	0.127897	0.159338	0.549134
60	0.224599	0.0237972		0.504192	0.345024	0.217995	0.164131	0.177577	0.360228	0.234896	0.185315	0.147996	0.341441	0.26375	0.195002	0.105348	0.254894	0.0587259	0.111572	0.318187	0.146764	0.0786706	0.0983054	0.322205	0.130531	0.190871	0.260563	0.129277	0.156941	0.563759
61.5	0.227531	0.0241608		0.51185	0.342906	0.216563	0.17165	0.180943	0.362073	0.23625	0.18863	0.150197	0.336784	0.268835	0.197831	0.105518	0.259396	0.0609709	0.114299	0.326777	0.146007	0.0789204	0.0973888	0.328816	0.131831	0.197448	0.269243	0.131664	0.154499	0.576042
63	0.229947	0.024426		0.516783	0.342341	0.211555	0.174539	0.184348	0.361377	0.23936	0.192128	0.153852	0.330262	0.278481	0.202589	0.1113	0.26191	0.0617746	0.113978	0.335715	0.146334	0.0786354	0.0967245	0.336933	0.131464	0.201425	0.275911	0.132672	0.152056	0.584119
64.5	0.233059	0.0248581		0.521725	0.346382	0.20828	0.181368	0.188098	0.362518	0.241295	0.195169	0.155482	0.326859	0.291005	0.20417	0.11252	0.269991	0.0655147	0.116231	0.341139	0.144104	0.0800146	0.0977689	0.342776	0.129901	0.203155	0.286106	0.134101	0.149293	0.597617
66	0.235219	0.025165		0.525124	0.349689	0.205051	0.183683	0.185477	0.363392	0.245543	0.197328	0.15892	0.323166	0.294317	0.204519	0.111311	0.274893	0.0690927	0.117409	0.349181	0.144616	0.0822377	0.0980283	0.35099	0.129324	0.207116	0.293185	0.134447	0.147558	0.605324
67.5	0.236566	0.0255141		0.528919	0.349641	0.198527	0.183683	0.18591	0.364034	0.247848	0.199336	0.163402	0.32004	0.299424	0.203209	0.111976	0.273189	0.0708306	0.116264	0.357784	0.139365	0.0842945	0.0943419	0.358834	0.131966	0.208101	0.298974	0.136523	0.147618	0.613251
69	0.238704	0.0258014		0.529179	0.353887	0.195107	0.192031	0.189381	0.363119	0.250705	0.201217	0.167646	0.315667	0.302047	0.200511	0.110719	0.273599	0.0744602	0.115734	0.362762	0.141365	0.0872366	0.0933172	0.369528	0.136967	0.208691	0.302854	0.137316	0.144658	0.625301
70.5	0.240606	0.0261852		0.53025	0.356434	0.193683	0.198504	0.191465	0.361946	0.254533	0.203425	0.174186	0.31284	0.308446	0.199477	0.112509	0.273677	0.0755027	0.115451	0.36792	0.135641	0.0845402	0.0928397	0.379415	0.13904	0.209459	0.303936	0.140299	0.143471	0.637482
72	0.242241	0.0264154		0.531097	0.358919	0.189724	0.200828	0.191815	0.356705	0.262626	0.20686	0.183587	0.310053	0.314627	0.194822	0.113898	0.273616	0.0789757	0.114054	0.374283	0.137105	0.0860482	0.0909925	0.383862	0.138715	0.209673	0.303335	0.141421	0.145547	0.647316
73.5	0.244878	0.0269511		0.534562	0.365584	0.186859	0.20281	0.194329	0.355171	0.271659	0.208527	0.193369	0.305908	0.323561	0.196554	0.111193	0.273847	0.0812612	0.116589	0.378958	0.127947	0.0875974	0.092292	0.392291	0.141182	0.213918	0.30376	0.139051	0.148896	0.664031
75	0.247136	0.0273282		0.535121	0.364595	0.185851	0.208505	0.194664	0.350987	0.276943	0.210667	0.197477	0.303971	0.334662	0.196643	0.114077	0.271637	0.0844919	0.115571	0.382943	0.130388	0.0874055	0.0934535	0.399795	0.140671	0.22039	0.307429	0.136688	0.148688	0.678967
76.5	0.250215	0.0278016		0.535485	0.368326	0.185828	0.207741	0.2002	0.348595	0.286603	0.212083	0.203836	0.303006	0.34621	0.199338	0.115161	0.273783	0.083984	0.114589	0.387307	0.1312	0.090285	0.0951311	0.405848	0.1448	0.2241	0.305846	0.138262	0.1502	0.698057
78	0.251903	0.0283326		0.535931	0.370421	0.189167	0.203566	0.200302	0.346215	0.289993	0.213345	0.205899	0.301908	0.354391	0.197336	0.11144	0.273878	0.0846798	0.11515	0.391602	0.130928	0.0894376	0.098457	0.41225	0.148075	0.22743	0.301201	0.140699	0.150228	0.71746
79.5	0.253431	0.0286921		0.534413	0.369909	0.190301	0.204359	0.20054	0.343847	0.293917	0.212851	0.209108	0.300801	0.360645	0.202296	0.112944	0.276511	0.0860196	0.114785	0.395729	0.129385	0.0855556	0.0979356	0.417494	0.152612	0.231361	0.298671	0.140723	0.149281	0.730656
81	0.255075	0.0291558		0.534474	0.371918	0.189558	0.210572	0.203761	0.338861	0.297898	0.212742	0.208022	0.297493	0.362688	0.203631	0.112903	0.275029	0.0874677	0.115894	0.39891	0.132005	0.0844225	0.0972848	0.422379	0.154029	0.233501	0.299801	0.141831	0.150115	0.749846
82.5	0.257204	0.0297302		0.531503	0.371554	0.18998	0.215817	0.20295	0.336674	0.30557	0.21208	0.21019	0.292869	0.372566	0.204599	0.113271	0.274443	0.0892336	0.118599	0.402542	0.128276	0.0868165	0.0958953	0.429153	0.15582	0.238642	0.299365	0.141365	0.152572	0.772157
84	0.259299	0.0301522		0.525529	0.367671	0.187904	0.219905	0.208007	0.336165	0.3148	0.211867	0.212522	0.294759	0.376391	0.203678	0.114911	0.277093	0.0917073	0.120453	0.406756	0.132707	0.0882284	0.0981592	0.433959	0.156642	0.235115	0.298503	0.14067	0.153863	0.793106
85.5	0.261246	0.0305798		0.52208	0.365784	0.190416	0.222967	0.207957	0.333596	0.319516	0.214395	0.213497	0.298534	0.382442	0.20876	0.116173	0.274483	0.0949473	0.121063	0.410233	0.131866	0.0906458	0.0987558	0.435708	0.158303	0.228604	0.300517	0.143826	0.155405	0.813178
87	0.263262	0.0311133		0.517368	0.364334	0.195859	0.225867	0.207182	0.333922	0.325237	0.215185	0.217376	0.296833	0.387371	0.212941	0.118092	0.273497	0.0962483	0.122755	0.413325	0.136419	0.0899902	0.0965301	0.437661	0.157821	0.228888	0.299485	0.145237	0.156083	0.836576
88.5	0.264764	0.0316052		0.510801	0.359517	0.198825	0.228386	0.208334	0.332809	0.332122	0.218874	0.219806	0.293176	0.390987	0.213007	0.117076	0.273832	0.0946374	0.121984	0.417432	0.142677	0.0923884	0.0905674	0.440626	0.160055	0.228091	0.299885	0.145058	0.160491	0.857195
90	0.26672	0.0319659		0.501733	0.353488	0.20368	0.238678	0.211216	0.334793	0.33587	0.220878	0.221312	0.293854	0.394978	0.213418	0.119505	0.268536	0.0945813	0.123706	0.420437	0.149031	0.0965728	0.0895242	0.440529	0.163344	0.221522	0.299786	0.146117	0.165502	0.878847
91.5	0.268572	0.0324532		0.495188	0.354635	0.206352	0.244079	0.212767	0.337445	0.341409	0.221699	0.22318	0.291889	0.398905	0.211584	0.116513	0.269636	0.0947548	0.124958	0.422163	0.151329	0.0994569	0.0902656	0.441425	0.166076	0.219541	0.299663	0.146921	0.170157	0.899441
93	0.269286	0.032802		0.484759	0.350866	0.207897	0.249584	0.214803	0.340171	0.34336	0.223212	0.220662	0.290628	0.395507	0.211164	0.117246	0.269109	0.0966215	0.123016	0.423485	0.151258	0.102345	0.0932338	0.439333	0.169245	0.218402	0.296721	0.146747	0.171902	0.919437
94.5	0.270729	0.0331496		0.476601	0.350922	0.211414	0.260939	0.217727	0.342904	0.34828	0.22422	0.223471	0.289148	0.396209	0.214207	0.119115	0.268854	0.0957661	0.121279	0.427096	0.151135	0.104303	0.092735	0.437906	0.168978	0.216286	0.293501	0.148898	0.172947	0.934829
96	0.272797	0.0335951		0.470031	0.349659	0.212956	0.261291	0.218637	0.342747	0.356351	0.223812	0.221695	0.290674	0.398988	0.21487	0.119203	0.270915	0.0976386	0.121929	0.429477	0.158299	0.107362	0.0978029	0.437478	0.171995	0.217539	0.29122	0.150133	0.176837	0.955983
97.5	0.27485	0.0342309		0.465232	0.348384	0.214623	0.264679	0.223203	0.340292	0.363718	0.219369	0.225318	0.293744	0.40029	0.218122	0.118957	0.274686	0.0966667	0.119884	0.430061	0.166893	0.106952	0.0984072	0.437087	0.174072	0.220872	0.288143	0.151271	0.179209	0.980809
99	0.277045	0.0349508		0.456785	0.347082	0.218237	0.261534	0.230729	0.341212	0.369305	0.216834	0.225986	0.296074	0.40482	0.223898	0.119975	0.274668	0.0967293	0.118363	0.431065	0.172532	0.109433	0.0964712	0.43821	0.175477	0.227136	0.28416	0.152717	0.182224	1.00855
100.5	0.278678	0.0355494		0.447846	0.349571	0.216753	0.26548	0.232862	0.341809	0.371494	0.214722	0.226466	0.29826	0.411799	0.228839	0.119685	0.27401	0.0973978	0.119117	0.432173	0.182447	0.107278	0.0948254	0.437674	0.172718	0.230021	0.284511	0.153373	0.183429	1.02974
102	0.279506	0.0358891		0.43656	0.354035	0.215536	0.27406	0.235861	0.343208	0.374034	0.214687	0.227957	0.301775	0.416368	0.22655	0.122258	0.271565	0.0975832	0.117875	0.431566	0.180997	0.107737	0.097772	0.435689	0.171514	0.232241	0.276427	0.153321	0.185961	1.04353
103.5	0.280596	0.0363696		0.425106	0.35334	0.215064	0.275736	0.241699	0.341649	0.374193	0.215392	0.225906	0.305991	0.414236	0.225241	0.123571	0.27134	0.0996687	0.119328	0.432113	0.187011	0.105715	0.0962444	0.437034	0.17043	0.239251	0.270055	0.154857	0.192124	1.06381
105	0.282038	0.0370413		0.413513	0.352727	0.210456	0.27783	0.2454	0.343422	0.376777	0.216661	0.221534	0.308715	0.414263	0.235899	0.123742	0.269814	0.10015	0.119943	0.433125	0.190648	0.104347	0.0955869	0.440059	0.169799	0.24734	0.265894	0.155587	0.194377	1.08741
106.5	0.28345	0.0376928		0.402886	0.356655	0.211752	0.278898	0.251553	0.344626	0.378949	0.217202	0.219255	0.312979	0.415036	0.238281	0.122382	0.268133	0.100315	0.121795	0.432896	0.192639	0.101997	0.099122	0.443166	0.168095	0.252133	0.261509	0.153216	0.198321	1.10937
108	0.284135	0.0380809		0.391509	0.365403	0.20644	0.281076	0.255793	0.346234	0.380491	0.216546	0.216491	0.316993	0.409178	0.241991	0.12125	0.268725	0.100721	0.124414	0.431628	0.19439	0.100495	0.0980081	0.445058	0.170441	0.252	0.256138	0.151941	0.205212	1.12307
109.5	0.284913	0.0384858		0.377308	0.370902	0.203144	0.277785	0.260077	0.349602	0.381199	0.218619	0.213088	0.32142	0.406261	0.247962	0.121651	0.265854	0.100485	0.125363	0.428758	0.199292	0.0999187	0.100327	0.44982	0.16743	0.255795	0.250156	0.152441	0.210385	1.13761
111	0.285898	0.0389049		0.364257	0.371314	0.202362	0.279777	0.263618	0.351555	0.382873	0.22179	0.211586	0.328864	0.403275	0.249305	0.123859	0.260925	0.102524	0.128794	0.428915	0.203677	0.0968765	0.10226	0.452763	0.166545	0.257851	0.245718	0.15295	0.212057	1.15297
112.5	0.287017	0.039179		0.353534	0.370691	0.197413	0.28386	0.272623	0.35343	0.379529	0.22267	0.209873	0.329498	0.405516	0.254342	0.12181	0.254974	0.102968	0.13001	0.426862	0.210971	0.0991804	0.107172	0.459241	0.164735	0.266721	0.239071	0.153998	0.215413	1.16335
114	0.289058	0.0396481		0.343979	0.376161	0.197077	0.29166	0.274363	0.35542	0.379201	0.221133	0.206659	0.331094	0.411569	0.255552	0.122358	0.24966	0.106071	0.133277	0.425745	0.217171	0.101664	0.107339	0.465619	0.162875	0.272515	0.238811	0.157087	0.221795	1.17872
115.5	0.290848	0.0402258		0.334712	0.388765	0.199417	0.295862	0.280262	0.35908	0.378612	0.219304	0.201786	0.333394	0.411561	0.257508	0.121663	0.246836	0.108411	0.131215	0.424026	0.221759	0.104495	0.108913	0.471557	0.159183	0.277379	0.235154	0.159889	0.226452	1.19571
117	0.292556	0.0407307		0.326388	0.394169	0.201758	0.296605	0.283558	0.364224	0.381995	0.21868	0.196101	0.333415	0.40799	0.254663	0.119587	0.246496	0.111813	0.131862	0.421989	0.230631	0.109799	0.111249	0.476998	0.160239	0.281558	0.22877	0.160263	0.235543	1.21267
118.5	0.294261	0.0411455		0.319618	0.399261	0.204263	0.29718	0.287022	0.368149	0.381345	0.216216	0.191538	0.332956	0.410063	0.257584	0.118335	0.246611	0.114914	0.133444	0.419975	0.233618	0.112821	0.115808	0.487723	0.15843	0.282789	0.225556	0.161255	0.243619	1.22496
120	0.295042	0.0415582		0.30979	0.403572	0.205874	0.297158	0.291592	0.373284	0.380703	0.212865	0.184723	0.330349	0.412987	0.256045	0.122327	0.242678	0.114574	0.132569	0.418097	0.23876	0.111249	0.116272	0.497237	0.156027	0.290204	0.22055	0.163924	0.248198	1.23453
121.5	0.296338	0.0421056		0.301714	0.409917	0.207706	0.301824	0.297064	0.376107	0.379289	0.210587	0.180083	0.331826	0.415921	0.257568	0.121564	0.238681	0.117668	0.13245	0.414995	0.243232	0.112547	0.117937	0.507029	0.149843	0.294378	0.21488	0.163394	0.254972	1.24794
123	0.297946	0.0427515		0.291073	0.420524	0.21353	0.304419	0.304557	0.381112	0.376903	0.211808	0.173336	0.333578	0.417159	0.255363	0.120876	0.233311	0.119623	0.132981	0.410808	0.248957	0.117205	0.121696	0.513773	0.146291	0.295048	0.207339	0.164735	0.262519	1.26601
124.5	0.298519	0.0432162		0.282578	0.428226	0.215432	0.307992	0.312524	0.389187	0.375189	0.212327	0.17104	0.330568	0.417156	0.254356	0.122494	0.226028	0.120967	0.130605	0.407593	0.243247	0.115251	0.12556	0.525685	0.144546	0.297407	0.199148	0.164668	0.265323	1.27492
126	0.300147	0.0439023		0.278253	0.437526	0.221514	0.312025	0.315897	0.390537	0.373367	0.211503	0.164979	0.331408	0.422892	0.256554	0.120486	0.222448	0.123722	0.129014	0.401258	0.248132	0.116757	0.128971	0.534262	0.146857	0.300403	0.190331	0.162764	0.269608	1.29249
127.5	0.301518	0.0444164		0.274112	0.442301	0.228665	0.31968	0.3182	0.391841	0.370293	0.212198	0.164715	0.330357	0.425298	0.259624	0.122017	0.216081	0.124279	0.129891	0.394685	0.24537	0.119298	0.130851	0.545363	0.147417	0.300633	0.184028	0.161951	0.275713	1.30612
129	0.303246	0.0452298		0.268882	0.451642	0.235808	0.327725	0.323177	0.392131	0.363294	0.209673	0.16202	0.331396	0.431346	0.26235	0.123213	0.213998	0.12292	0.127955	0.390197	0.243111	0.121809	0.133916	0.558606	0.147531	0.301867	0.176327	0.16257	0.278236	1.32594
130.5	0.304042	0.045792		0.263929	0.456514	0.245251	0.326422	0.331788	0.392193	0.356722	0.211206	0.163329	0.325413	0.437618	0.263419	0.124429	0.204724	0.120586	0.128908	0.384262	0.238647	0.122223	0.134974	0.574438	0.148883	0.301071	0.171554	0.161038	0.281621	1.33798
132	0.305388	0.0463526		0.256476	0.461851	0.253418	0.328657	0.337917	0.393462	0.351954	0.21247	0.165603	0.324724	0.443005	0.269608	0.122734	0.198392	0.117572	0.129998	0.378476	0.236901	0.122858	0.138587	0.589827	0.149317	0.299598	0.163813	0.161095	0.287772	1.34939
133.5	0.306633	0.0465883		0.251653	0.467609	0.262154	0.331546	0.347015	0.395466	0.346618	0.212624	0.168863	0.322672	0.446613	0.271464	0.122208	0.197374	0.116243	0.130475	0.36955	0.234637	0.123313	0.140344	0.607363	0.150227	0.304291	0.157969	0.159019	0.291395	1.3504
135	0.308132	0.0467403		0.245401	0.474027	0.271394	0.342597	0.3536	0.395657	0.342746	0.211426	0.171389	0.321306	0.451746	0.273594	0.122266	0.197117	0.113722	0.130359	0.356513	0.227993	0.128623	0.14364	0.624979	0.152191	0.310169	0.156163	0.159472	0.292094	1.34938
136.5	0.308969	0.0470602		0.234674	0.481125	0.278413	0.346812	0.358612	0.394654	0.336645	0.208987	0.174555	0.318847	0.462115	0.275749	0.121683	0.195539	0.113814	0.132099	0.343741	0.224216	0.129304	0.145574	0.641064	0.154011	0.309146	0.152224	0.159753	0.296815	1.352
138	0.309816	0.0470636		0.228406	0.483453	0.283603	0.351835	0.366206	0.394559	0.330127	0.211156	0.174474	0.315533	0.474602	0.274149	0.121636	0.196748	0.112954	0.132397	0.3309	0.226496	0.127716	0.149245	0.652626	0.154108	0.314073	0.149997	0.160241	0.301693	1.3461
139.5	0.311075	0.0473443		0.221023	0.486621	0.292713	0.358096	0.372903	0.396453	0.324149	0.211405	0.175861	0.309844	0.485898	0.277377	0.121869	0.195226	0.114078	0.132627	0.319146	0.227642	0.13015	0.152597	0.671238	0.148967	0.318155	0.147321	0.157787	0.304552	1.34534
141	0.3111	0.0474483		0.214347	0.489925	0.301425	0.359676	0.380761	0.394296	0.317049	0.212655	0.177176	0.307812	0.493388	0.274024	0.123341	0.190648	0.114082	0.132156	0.304244	0.225256	0.134646	0.154826	0.682508	0.149362	0.31974	0.140401	0.158597	0.305528	1.34184
142.5	0.312524	0.0475892		0.207398	0.497689	0.310887	0.362706	0.391204	0.393484	0.310479	0.213426	0.179816	0.306143	0.506038	0.269037	0.124712	0.183921	0.114026	0.134225	0.296352	0.229222	0.140902	0.155801	0.696073	0.153155	0.323232	0.137425	0.157643	0.305491	1.33765
144	0.313475	0.047813		0.20111	0.512755	0.314641	0.365288	0.39952	0.391128	0.305869	0.211055	0.181799	0.308293	0.518674	0.266836	0.125434	0.181136	0.11197	0.133569	0.28497	0.233513	0.143102	0.156647	0.707825	0.157589	0.322451	0.134633	0.156587	0.303692	1.33373
145.5	0.31451	0.0481309		0.2002	0.526777	0.322519	0.368666	0.40792	0.390678	0.29951	0.211536	0.184987	0.302593	0.528913	0.258584	0.126135	0.172198	0.110108	0.132995	0.271934	0.242651	0.144728	0.159099	0.718225	0.16248	0.321172	0.13522	0.155832	0.301939	1.33417
147	0.315405	0.0480972		0.20069	0.537836	0.331497	0.367714	0.412578	0.388355	0.292729	0.212102	0.184949	0.303916	0.539188	0.257939	0.123153	0.165525	0.107683	0.130402	0.260209	0.247909	0.143078	0.163256	0.732469	0.166165	0.326493	0.138915	0.157191	0.302647	1.32135
148.5	0.315621	0.0479187		0.200348	0.549107	0.341507	0.372059	0.412487	0.386524	0.288289	0.213659	0.184507	0.311173	0.538474	0.249401	0.121656	0.165458	0.107355	0.126093	0.25013	0.253616	0.144597	0.166479	0.744094	0.16452	0.325504	0.13759	0.156769	0.304412	1.30597
150	0.315206	0.0479523		0.199686	0.563356	0.346355	0.373137	0.419994	0.385484	0.281252	0.215069	0.1823	0.30865	0.548284	0.244915	0.120284	0.157252	0.103378	0.124239	0.240378	0.253389	0.147131	0.166787	0.761224	0.160675	0.326734	0.134422	0.155985	0.302493	1.2877
151.5	0.316132	0.0478482		0.199026	0.576603	0.355802	0.375405	0.43325	0.378705	0.274162	0.214792	0.185262	0.313144	0.55514	0.251351	0.120098	0.159095	0.10072	0.120853	0.229118	0.25738	0.146535	0.175031	0.773228	0.157601	0.330934	0.124939	0.159053	0.298632	1.26969
153	0.315912	0.0480554		0.197054	0.588841	0.359916	0.37689	0.445859	0.373717	0.268142	0.216842	0.182911	0.311339	0.56212	0.249695	0.119799	0.155083	0.0983377	0.119801	0.215298	0.253938	0.148121	0.181647	0.786706	0.14981	0.332598	0.119981	0.157996	0.298697	1.25848
154.5	0.316215	0.0485099		0.195149	0.604877	0.365861	0.378139	0.451134	0.369102	0.261175	0.218444	0.184204	0.303285	0.568262	0.248459	0.117972	0.152324	0.0956499	0.117859	0.199801	0.252952	0.147399	0.185912	0.798517	0.149349	0.340655	0.113883	0.157568	0.30353	1.25635
156	0.316635	0.0490353		0.197148	0.612607	0.369334	0.373044	0.459981	0.366432	0.258968	0.217399	0.184355	0.300557	0.575538	0.244857	0.11837	0.157345	0.0923495	0.113589	0.185924	0.248258	0.152556	0.188693	0.808403	0.149792	0.346895	0.103564	0.156471	0.306177	1.26053
157.5	0.317077	0.049608		0.200093	0.618575	0.375306	0.373078	0.46331	0.358178	0.252592	0.216071	0.185332	0.295304	0.58385	0.236697	0.113811	0.1623	0.094137	0.117548	0.172529	0.245715	0.152898	0.189873	0.820217	0.151456	0.356141	0.0946101	0.157269	0.307132	1.26704
159	0.317871	0.0500816		0.204426	0.62487	0.381844	0.373012	0.466138	0.352609	0.248256	0.217764	0.186889	0.291537	0.587208	0.235712	0.114059	0.166057	0.0955968	0.118826	0.158833	0.241242	0.150456	0.194161	0.830086	0.151325	0.363161	0.0892361	0.154076	0.312343	1.2728
160.5	0.31791	0.0507182		0.21119	0.622306	0.385283	0.36947	0.469139	0.346548	0.241792	0.220097	0.187056	0.289495	0.596544	0.232337	0.116821	0.166393	0.0974507	0.115302	0.143855	0.231778	0.151475	0.196974	0.841456	0.152726	0.365499	0.0832975	0.154169	0.310807	1.28432
162	0.318607	0.0509556		0.21617	0.623472	0.392004	0.371225	0.474105	0.338229	0.238929	0.2244	0.189826	0.291455	0.601585	0.226459	0.11792	0.159183	0.097317	0.118803	0.128864	0.231021	0.155303	0.200062	0.851357	0.156169	0.370915	0.0777046	0.153942	0.313837	1.28212
163.5	0.320024	0.0514573		0.226917	0.628082	0.396194	0.374745	0.482071	0.333081	0.235807	0.226273	0.190956	0.29744	0.605955	0.228111	0.118408	0.159056	0.0981154	0.118797	0.115369	0.227749	0.15998	0.200357	0.86165	0.15973	0.372455	0.0706436	0.151159	0.313251	1.2883
165	0.320964	0.0517769		0.23769	0.643131	0.389125	0.37413	0.488536	0.325543	0.233807	0.230123	0.19453	0.300125	0.60472	0.227359	0.118097	0.158284	0.100115	0.11922	0.10474	0.225903	0.164414	0.202351	0.867295	0.155721	0.375189	0.0661898	0.153458	0.315248	1.29098
166.5	0.322061	0.0519235		0.248946	0.65329	0.383032	0.370277	0.492897	0.313171	0.233519	0.233379	0.201088	0.300959	0.600183	0.225292	0.116632	0.163289	0.102835	0.114244	0.0958799	0.229668	0.164812	0.203844	0.873283	0.154013	0.381032	0.0704699	0.154606	0.322991	1.29201
168	0.323423	0.052523		0.262423	0.658225	0.376419	0.367535	0.494172	0.305225	0.23221	0.233254	0.209507	0.307039	0.605992	0.222912	0.118329	0.166274	0.106678	0.115847	0.0877198	0.228897	0.159001	0.206296	0.88113	0.146339	0.378814	0.0703857	0.156012	0.328862	1.30692
169.5	0.325405	0.0530011		0.277554	0.665625	0.371263	0.370246	0.497184	0.297213	0.230414	0.23809	0.213524	0.316342	0.610274	0.221829	0.116786	0.168506	0.110848	0.112092	0.0863019	0.227665	0.159715	0.207861	0.889862	0.141886	0.376179	0.070432	0.158256	0.333189	1.3168
171	0.327986	0.0535019		0.287682	0.680693	0.368366	0.370681	0.499493	0.287602	0.225694	0.243624	0.214713	0.323671	0.608449	0.2187	0.120909	0.174706	0.112764	0.110406	0.0852468	0.236276	0.159072	0.206959	0.902754	0.144265	0.373484	0.0739707	0.159731	0.338619	1.32709
172.5	0.329774	0.0540448		0.299098	0.693243	0.358779	0.37104	0.504477	0.274937	0.222053	0.248667	0.222832	0.327324	0.622727	0.224724	0.118306	0.172189	0.112813	0.106852	0.0824586	0.238826	0.156385	0.208112	0.913908	0.145488	0.378445	0.0684768	0.161023	0.341061	1.32966
174	0.332649	0.0545093		0.31132	0.713001	0.348237	0.372621	0.509937	0.267519	0.218	0.251612	0.225303	0.333681	0.63236	0.226368	0.118883	0.175994	0.114645	0.101229	0.076718	0.24897	0.158203	0.215897	0.922839	0.147821	0.38443	0.071267	0.158903	0.343544	1.33223
175.5	0.335109	0.0548308		0.325395	0.722026	0.338771	0.377616	0.515213	0.26004	0.215313	0.256619	0.225685	0.337422	0.649398	0.227781	0.123117	0.179334	0.116093	0.100707	0.0777191	0.25424	0.159307	0.21282	0.937839	0.151096	0.390188	0.067298	0.159194	0.340444	1.32727
177	0.337786	0.0551584		0.341291	0.730311	0.334591	0.374288	0.515202	0.254654	0.21582	0.259686	0.225867	0.34785	0.660275	0.23157	0.122663	0.184494	0.117677	0.0964457	0.0769034	0.255788	0.157919	0.212079	0.948246	0.15153	0.393652	0.0768939	0.1593	0.345866	1.32937
178.5	0.340261	0.055257		0.358423	0.740413	0.325462	0.370662	0.51414	0.247774	0.214875	0.263278	0.232403	0.35631	0.669696	0.235217	0.125784	0.192606	0.116599	0.0921844	0.0743072	0.261345	0.156115	0.215034	0.959617	0.151117	0.396466	0.0853671	0.16015	0.349615	1.3221
180	0.342631	0.0553073		0.373251	0.756228	0.319892	0.374736	0.510653	0.245231	0.210865	0.266519	0.238119	0.353208	0.671176	0.240747	0.127505	0.195105	0.118733	0.091104	0.0737954	0.264333	0.158757	0.219438	0.969843	0.153241	0.396732	0.0967045	0.158753	0.349979	1.31639
181.5	0.345232	0.0557742		0.387745	0.770035	0.309852	0.387593	0.509851	0.238813	0.204391	0.27023	0.241777	0.358221	0.674827	0.248411	0.126987	0.200513	0.120078	0.0918728	0.0729556	0.270029	0.157558	0.223266	0.983318	0.154426	0.396684	0.0968686	0.154299	0.351807	1.31885
183	0.34861	0.0559793		0.404838	0.788956	0.304009	0.39251	0.500245	0.235612	0.202388	0.276421	0.246418	0.362419	0.674393	0.257692	0.128723	0.20392	0.121651	0.0880204	0.0744537	0.281285	0.157259	0.229837	0.993476	0.156554	0.398037	0.106877	0.153166	0.354915	1.3184
184.5	0.352284	0.0567138		0.420039	0.805795	0.293267	0.394752	0.497808	0.232014	0.198435	0.281344	0.251886	0.370459	0.688186	0.257587	0.135441	0.211184	0.123688	0.0868952	0.0740479	0.281727	0.154188	0.237103	1.00849	0.157379	0.399592	0.112418	0.150183	0.359724	1.32802
186	0.355807	0.0571034		0.435746	0.819412	0.286035	0.396545	0.495828	0.232197	0.193301	0.286464	0.25608	0.377667	0.693557	0.259272	0.135907	0.214114	0.122133	0.0887361	0.0759061	0.28986	0.154275	0.242648	1.02727	0.164362	0.398874	0.125834	0.144263	0.36321	1.32729
187.5	0.358564	0.0572716		0.450888	0.844204	0.276764	0.398714	0.495102	0.237434	0.188638	0.293433	0.261926	0.380917	0.705339	0.253125	0.140243	0.220504	0.121252	0.0870762	0.075441	0.297282	0.151206	0.250771	1.0322	0.16633	0.397483	0.134879	0.139813	0.364187	1.31607
189	0.360315	0.0576865		0.466494	0.871023	0.263397	0.392354	0.487533	0.242391	0.186623	0.298781	0.265728	0.386652	0.708467	0.252086	0.144595	0.227063	0.122554	0.0883866	0.0735418	0.292555	0.151568	0.250571	1.04198	0.164744	0.394274	0.141248	0.135489	0.36568	1.31273
190.5	0.362704	0.0580658		0.482923	0.897479	0.241434	0.391742	0.481973	0.2475	0.187081	0.305436	0.27151	0.391781	0.71656	0.255276	0.145038	0.232731	0.120012	0.087045	0.0730466	0.300745	0.151524	0.252022	1.048	0.165682	0.392182	0.151786	0.132624	0.362232	1.30763
192	0.365043	0.0582925		0.497854	0.914553	0.225853	0.393637	0.481349	0.249618	0.184148	0.311986	0.275629	0.395301	0.724197	0.253826	0.150742	0.245204	0.118889	0.0871594	0.0719414	0.303925	0.147328	0.251765	1.05572	0.163465	0.395645	0.158875	0.133267	0.366421	1.29786
193.5	0.367713	0.0585978		0.51572	0.929103	0.213015	0.390637	0.476509	0.250109	0.176513	0.318033	0.276673	0.398705	0.731018	0.260652	0.157662	0.262324	0.116832	0.0878759	0.0709639	0.304377	0.151165	0.251126	1.06704	0.165221	0.397832	0.163144	0.13132	0.372978	1.29172
195	0.370005	0.0590766		0.532266	0.945037	0.200186	0.393741	0.473547	0.248788	0.16751	0.324226	0.286706	0.400211	0.742456	0.248982	0.158409	0.279042	0.115774	0.0842629	0.0719075	0.306533	0.148733	0.246452	1.06864	0.177354	0.397185	0.170436	0.133341	0.373378	1.29501
196.5	0.371503	0.0592236		0.549601	0.957479	0.181382	0.38422	0.468053	0.247082	0.161417	0.329707	0.291291	0.401029	0.747123	0.248191	0.15971	0.30147	0.11292	0.0838087	0.0722061	0.313984	0.143976	0.246337	1.08257	0.182759	0.40087	0.175719	0.134071	0.37656	1.27703
198	0.374048	0.0597551		0.568247	0.971261	0.16295	0.38434	0.470195	0.248785	0.154464	0.336917	0.293756	0.405283	0.761225	0.238487	0.164506	0.318104	0.109637	0.0839225	0.0751492	0.308907	0.142128	0.24448	1.09026	0.192641	0.402304	0.181901	0.137909	0.376	1.27555
199.5	0.376615	0.0597219		0.58256	0.984724	0.15698	0.382429	0.469984	0.250541	0.152108	0.337545	0.305899	0.408578	0.770122	0.230383	0.169871	0.327015	0.10878	0.0861014	0.0772858	0.312323	0.148313	0.247607	1.10049	0.202011	0.401594	0.186419	0.136982	0.37671	1.25525
201	0.378069	0.0598187		0.599958	0.997142	0.150895	0.373887	0.464988	0.256339	0.148238	0.339923	0.316245	0.404228	0.77493	0.233415	0.174192	0.333422	0.109568	0.0797467	0.0770764	0.313216	0.150186	0.253616	1.10474	0.207313	0.400009	0.188889	0.136562	0.375284	1.24385
average values on graph
32°C ON S phase				single curves
time [s]	MSD	SEM		1	2	3	4	5	6	7	8	9	10	11	12	13	14	15	16	17	18	19	20	21	22	23	24	25	26	27
0	0	0		0	0	0	0	0	0	0	0	0	0	0	0	0	0	0	0	0	0	0	0	0	0	0	0	0	0	0
1.5	0.0207463	0.00118555		0.0209373	0.0188874	0.0214794	0.0269341	0.0228671	0.0208967	0.00965857	0.0236956	0.0333181	0.0191667	0.0295543	0.0272811	0.0124995	0.0239444	0.026868	0.0122772	0.0100796	0.0199157	0.0154518	0.0195504	0.0298844	0.0220278	0.0227503	0.0222214	0.0182227	0.0187454	0.0110355
3	0.0307381	0.00160603		0.0339194	0.0296795	0.0319429	0.0335642	0.0336118	0.0315724	0.0188474	0.0352015	0.0443004	0.0329481	0.0484569	0.0371036	0.0178039	0.0367617	0.03527	0.0169638	0.0137316	0.0286435	0.0237578	0.0309018	0.0408332	0.0330923	0.0362633	0.0304599	0.0257553	0.0303419	0.0182001
4.5	0.0389938	0.00197565		0.0412177	0.0398709	0.0426097	0.0387326	0.0425068	0.0396934	0.0307894	0.0412992	0.0527855	0.0386235	0.0680221	0.0443897	0.0232066	0.047668	0.0422598	0.022511	0.0176255	0.0353217	0.0285666	0.0338006	0.0478191	0.0432955	0.0488266	0.0399961	0.0375414	0.0376247	0.0262283
6	0.0468581	0.00240487		0.0472783	0.0465114	0.0552802	0.045952	0.0476321	0.0478869	0.0429151	0.0518453	0.0637995	0.0478615	0.0835484	0.0505637	0.0274891	0.0594345	0.0507979	0.0266991	0.022025	0.0426048	0.0314796	0.0393082	0.0542942	0.049522	0.0599876	0.0480535	0.0445283	0.0437958	0.0340756
7.5	0.0541528	0.00273226		0.0544746	0.0543876	0.067625	0.0499844	0.0538999	0.0530637	0.0568148	0.0582468	0.0746718	0.0551822	0.0959021	0.0542742	0.0353556	0.0684157	0.0585147	0.0328975	0.0261001	0.0473432	0.033316	0.0433864	0.0626312	0.0579255	0.0678344	0.0549822	0.0529657	0.0498967	0.0420348
9	0.0604703	0.00306424		0.0595422	0.0642564	0.077995	0.0534058	0.0616823	0.0614891	0.0713436	0.0608396	0.0755945	0.0603004	0.106811	0.0599475	0.0429104	0.0771862	0.0605021	0.0369333	0.0289137	0.0503335	0.0345668	0.0451476	0.0719838	0.0627494	0.077973	0.0652811	0.0575913	0.0558053	0.0516136
10.5	0.0672831	0.00343896		0.064328	0.0745565	0.0840489	0.0573266	0.0711387	0.0682365	0.0870358	0.0649881	0.085396	0.0625621	0.117907	0.0657086	0.0492099	0.0866111	0.0633141	0.0425962	0.0336898	0.0525042	0.0356515	0.0501003	0.0767446	0.0705387	0.0863636	0.074486	0.0654668	0.0653544	0.0607812
12	0.0735807	0.00387181		0.0726515	0.0801917	0.0940396	0.0587681	0.0791154	0.0756061	0.101053	0.0688306	0.0921617	0.0614297	0.12847	0.06648	0.0557104	0.0943244	0.0679831	0.0469219	0.0385236	0.0548326	0.0401815	0.0534243	0.0825642	0.0770216	0.0997788	0.0825711	0.0708207	0.0730067	0.0702155
13.5	0.0799253	0.00439837		0.0781468	0.0858926	0.104579	0.060395	0.08983	0.0790515	0.116594	0.0725429	0.0899207	0.0666811	0.140757	0.0686799	0.0647708	0.103174	0.0711217	0.0542022	0.0431039	0.0577372	0.044373	0.0522725	0.086307	0.081718	0.116519	0.0932459	0.0776588	0.0794942	0.0792149
15	0.0869485	0.00498802		0.0823234	0.0938401	0.118043	0.063214	0.0988165	0.0836677	0.13259	0.0800785	0.093561	0.0756112	0.152356	0.0718573	0.0751154	0.112687	0.073004	0.059879	0.0459959	0.0598403	0.0465137	0.0592002	0.0919594	0.0870491	0.13274	0.101124	0.0810328	0.0884515	0.0870598
16.5	0.0940474	0.00558338		0.0854888	0.102846	0.125329	0.0650134	0.108337	0.0867252	0.148058	0.0825078	0.106937	0.0819844	0.162303	0.0735723	0.084989	0.120796	0.0752142	0.0657112	0.0511572	0.063675	0.0487705	0.0652139	0.0975586	0.0961403	0.151127	0.110543	0.0864846	0.0969162	0.0958815
18	0.100222	0.00605157		0.0907213	0.110497	0.135561	0.0683067	0.114609	0.0945967	0.163172	0.0873622	0.108361	0.0891194	0.16819	0.0764888	0.0933293	0.125735	0.0803606	0.0712119	0.0551712	0.0675776	0.0528372	0.0666211	0.098287	0.102316	0.167824	0.117657	0.0881799	0.108061	0.103849
19.5	0.106836	0.00655893		0.0913834	0.117479	0.146013	0.0717937	0.123174	0.099893	0.179207	0.0948749	0.11501	0.094892	0.173666	0.0797048	0.104026	0.131178	0.0847328	0.0774309	0.0598515	0.0710265	0.0561654	0.0703658	0.101892	0.109687	0.183339	0.125964	0.0916783	0.118197	0.111942
21	0.112971	0.00710755		0.0940693	0.122496	0.156552	0.0727323	0.132575	0.101946	0.196207	0.0982277	0.123711	0.0980816	0.177172	0.0847905	0.1136	0.135989	0.0876688	0.0819998	0.0647478	0.0705071	0.0600461	0.0731184	0.109441	0.117753	0.194095	0.138577	0.0943471	0.129461	0.120303
22.5	0.118948	0.00764429		0.101562	0.127773	0.166156	0.0750445	0.139166	0.108599	0.213115	0.103074	0.130881	0.100731	0.180764	0.0874306	0.123843	0.143212	0.0923493	0.0876958	0.0692706	0.0685087	0.0625514	0.076679	0.1128	0.122945	0.205983	0.14655	0.0982166	0.138328	0.128376
24	0.124875	0.00808637		0.107458	0.131792	0.175704	0.0783212	0.147523	0.113073	0.228097	0.107953	0.13836	0.104972	0.182451	0.0909977	0.133222	0.151768	0.096262	0.0933019	0.0753288	0.0726673	0.0651101	0.076358	0.118621	0.129018	0.215745	0.155205	0.0996605	0.145907	0.136749
25.5	0.13089	0.00857447		0.113945	0.136582	0.186551	0.0764775	0.150776	0.118138	0.243813	0.11091	0.148041	0.111177	0.185415	0.0912935	0.14388	0.156646	0.102656	0.101227	0.0801575	0.0755771	0.0692471	0.078181	0.122755	0.13618	0.225556	0.164062	0.105272	0.155049	0.144475
27	0.136786	0.00909457		0.11864	0.137539	0.196714	0.0771526	0.159998	0.122976	0.261353	0.114174	0.154813	0.115122	0.186595	0.0909778	0.153626	0.161048	0.106878	0.107565	0.0858116	0.0801359	0.0736414	0.0805071	0.129678	0.142652	0.233609	0.172516	0.107063	0.16662	0.155812
28.5	0.142506	0.00958423		0.12526	0.140008	0.207475	0.0776375	0.166652	0.128348	0.279941	0.113979	0.159564	0.118045	0.18484	0.0932404	0.163026	0.165567	0.114998	0.115812	0.0931241	0.0816377	0.0781719	0.0826027	0.132263	0.149662	0.240684	0.181124	0.112137	0.175402	0.16645
30	0.148133	0.010125		0.128989	0.143233	0.218427	0.0783358	0.171008	0.127975	0.298686	0.116591	0.170603	0.126433	0.181936	0.0964079	0.171742	0.170835	0.118673	0.122197	0.0989681	0.0842197	0.0824589	0.0854782	0.136797	0.156848	0.248292	0.188627	0.115488	0.183945	0.1764
31.5	0.153582	0.0106295		0.132363	0.146148	0.226821	0.077488	0.17276	0.130727	0.314927	0.124298	0.177889	0.13417	0.177528	0.0982554	0.181987	0.175628	0.126528	0.131379	0.106019	0.0859685	0.0839474	0.0851607	0.140036	0.163283	0.25608	0.199334	0.120971	0.190945	0.186086
33	0.158913	0.0111794		0.13819	0.147248	0.239725	0.076947	0.178463	0.135349	0.331155	0.131656	0.182252	0.137192	0.176896	0.101679	0.19092	0.178878	0.130487	0.138672	0.112815	0.0857479	0.0848802	0.0903878	0.141286	0.166676	0.262721	0.209424	0.126711	0.198447	0.195847
34.5	0.164694	0.0116619		0.142439	0.148536	0.250462	0.0782269	0.18243	0.13653	0.346305	0.140417	0.192819	0.143085	0.177887	0.105481	0.201446	0.179787	0.133398	0.147922	0.119654	0.0892538	0.0862619	0.0954864	0.145505	0.170704	0.269881	0.219763	0.132965	0.205573	0.204512
36	0.17106	0.0120859		0.146556	0.15017	0.257458	0.0788361	0.184031	0.142899	0.361351	0.14576	0.202481	0.150778	0.183093	0.113158	0.211482	0.186337	0.141402	0.157168	0.12558	0.0934124	0.0885276	0.0999961	0.151487	0.173763	0.277568	0.230662	0.138202	0.214383	0.21208
37.5	0.177013	0.0124759		0.152434	0.154899	0.265046	0.0782232	0.190747	0.145619	0.376012	0.15475	0.208996	0.158722	0.187897	0.113695	0.221083	0.188902	0.147867	0.168523	0.132415	0.0963106	0.0924596	0.103088	0.161316	0.177269	0.279469	0.240828	0.142218	0.223021	0.217535
39	0.183057	0.0129282		0.158656	0.161164	0.276904	0.0799396	0.200148	0.149322	0.391665	0.159359	0.22022	0.162333	0.193432	0.116986	0.22821	0.194643	0.149588	0.17754	0.139374	0.10058	0.0962886	0.107835	0.16511	0.181841	0.279661	0.253148	0.145417	0.23031	0.222862
40.5	0.188794	0.0133639		0.164539	0.169448	0.286347	0.0847357	0.207943	0.150021	0.407197	0.165752	0.228401	0.168453	0.200446	0.117714	0.235855	0.201775	0.155648	0.185954	0.145704	0.103226	0.0986563	0.113793	0.169062	0.182645	0.283166	0.265109	0.146259	0.234643	0.224935
42	0.193837	0.0137713		0.17085	0.176494	0.293807	0.0837655	0.215693	0.151448	0.420554	0.177278	0.230933	0.173796	0.2048	0.121458	0.244495	0.206974	0.160879	0.194427	0.152182	0.106884	0.101257	0.114989	0.168565	0.184711	0.285115	0.274444	0.147907	0.243832	0.226077
43.5	0.198328	0.0142589		0.176535	0.185221	0.303928	0.0845619	0.217408	0.156874	0.434529	0.182152	0.236334	0.17741	0.208695	0.121517	0.252618	0.208866	0.161569	0.202298	0.160356	0.109367	0.10451	0.118011	0.165268	0.185181	0.29173	0.281408	0.149745	0.251723	0.227047
45	0.203514	0.0147861		0.182777	0.192133	0.312087	0.0894465	0.221791	0.159679	0.449439	0.191298	0.249511	0.177889	0.214014	0.120193	0.259162	0.210284	0.16974	0.209051	0.168996	0.11014	0.106252	0.118363	0.16815	0.18569	0.296264	0.291584	0.151745	0.260284	0.22892
46.5	0.208526	0.0151966		0.190826	0.201462	0.320888	0.0931938	0.226023	0.163315	0.463781	0.201964	0.251401	0.180571	0.219226	0.122146	0.268595	0.211866	0.175061	0.218847	0.176589	0.114594	0.10891	0.120183	0.170965	0.183149	0.299516	0.299522	0.15104	0.265398	0.231177
48	0.213273	0.0155389		0.194912	0.211305	0.328781	0.0958868	0.23155	0.16752	0.477563	0.210139	0.257258	0.18581	0.224238	0.131446	0.274825	0.209678	0.175995	0.228405	0.18618	0.117604	0.111007	0.122104	0.170303	0.184051	0.30326	0.304934	0.153734	0.269158	0.230725
49.5	0.218343	0.0159518		0.199863	0.219868	0.33633	0.0925009	0.240314	0.171723	0.486598	0.216269	0.270796	0.192077	0.233915	0.135415	0.282194	0.21455	0.18192	0.237581	0.195059	0.121348	0.112251	0.123918	0.167948	0.186777	0.302562	0.316068	0.153644	0.272156	0.231613
51	0.22337	0.0163051		0.204456	0.227265	0.343821	0.0947401	0.24486	0.173926	0.494636	0.224392	0.275316	0.198679	0.243917	0.142044	0.289042	0.219782	0.188758	0.247478	0.202549	0.121278	0.111297	0.125595	0.172449	0.187013	0.309302	0.326208	0.155239	0.275356	0.231583
52.5	0.228425	0.0165573		0.209083	0.235409	0.349413	0.0969028	0.252381	0.180001	0.500705	0.235202	0.281664	0.203267	0.253828	0.145984	0.292334	0.2212	0.19263	0.256063	0.21145	0.124231	0.112227	0.128577	0.171439	0.189023	0.314165	0.335337	0.158664	0.281252	0.235032
54	0.233263	0.0168028		0.214924	0.245362	0.354387	0.0985313	0.254669	0.182561	0.505529	0.244727	0.290198	0.211313	0.256883	0.150482	0.296509	0.227007	0.194469	0.266153	0.219455	0.12613	0.115063	0.130735	0.173108	0.187295	0.318511	0.345103	0.161299	0.287683	0.240002
55.5	0.237668	0.016966		0.217645	0.253235	0.351761	0.102522	0.260453	0.184458	0.509913	0.259678	0.29294	0.218154	0.259758	0.154081	0.302689	0.224834	0.197966	0.27575	0.227845	0.127129	0.119653	0.130106	0.173111	0.189427	0.325074	0.354388	0.165644	0.29274	0.24609
57	0.241299	0.0172097		0.220488	0.260207	0.342185	0.102951	0.267129	0.187732	0.516429	0.267558	0.29576	0.224042	0.265131	0.154265	0.305191	0.228854	0.201797	0.287815	0.235375	0.128064	0.120917	0.129284	0.171267	0.189656	0.331777	0.361829	0.169672	0.296652	0.253037
58.5	0.246038	0.0175811		0.224952	0.268718	0.338039	0.106115	0.273588	0.189677	0.52777	0.276639	0.301922	0.231859	0.268495	0.157049	0.31097	0.231057	0.207776	0.298062	0.245155	0.131552	0.122505	0.12856	0.168086	0.193019	0.336924	0.369611	0.172687	0.302914	0.259324
60	0.250406	0.0178941		0.226537	0.275374	0.329744	0.107461	0.282249	0.192647	0.537163	0.291064	0.310405	0.238993	0.270198	0.159231	0.317057	0.237073	0.207949	0.310607	0.252812	0.132724	0.123776	0.129374	0.166352	0.199508	0.337977	0.374616	0.176957	0.307095	0.266019
61.5	0.254147	0.0182444		0.231182	0.284823	0.32595	0.108779	0.286995	0.195876	0.543886	0.299283	0.308872	0.245336	0.274191	0.159335	0.321511	0.242341	0.212665	0.324165	0.260137	0.13204	0.122018	0.129129	0.165591	0.202277	0.339734	0.381595	0.178757	0.313796	0.271701
63	0.258601	0.0187297		0.233386	0.290751	0.325511	0.109237	0.29063	0.195565	0.555567	0.308555	0.322803	0.255117	0.273528	0.161242	0.325443	0.250245	0.218671	0.3348	0.268823	0.136654	0.122138	0.127899	0.165063	0.203263	0.336657	0.390276	0.180469	0.321177	0.278748
64.5	0.26381	0.0192111		0.237267	0.296104	0.327631	0.109336	0.297738	0.200971	0.570707	0.316884	0.332149	0.265067	0.275969	0.168162	0.329301	0.261426	0.218525	0.34452	0.277129	0.140582	0.125258	0.132591	0.162211	0.202808	0.338639	0.398437	0.182151	0.325096	0.286203
66	0.268638	0.0197521		0.24355	0.305285	0.330392	0.112213	0.30636	0.200465	0.584349	0.327409	0.337037	0.269768	0.279649	0.173434	0.333477	0.26924	0.222151	0.35415	0.283904	0.142196	0.127192	0.137256	0.155117	0.201969	0.342896	0.407151	0.183832	0.327495	0.295288
67.5	0.273073	0.0203284		0.24985	0.312837	0.329584	0.114641	0.311152	0.201003	0.597721	0.341322	0.343781	0.269123	0.283702	0.173347	0.337343	0.278424	0.224358	0.36585	0.290315	0.146134	0.12787	0.140785	0.154914	0.200441	0.345296	0.417849	0.182721	0.331484	0.301128
69	0.277818	0.0209213		0.253727	0.318698	0.329594	0.120401	0.316838	0.201133	0.610474	0.355371	0.356934	0.27133	0.288775	0.173818	0.339801	0.286486	0.226598	0.37592	0.296896	0.14931	0.129274	0.140941	0.155574	0.199474	0.347951	0.429073	0.182174	0.336739	0.307774
70.5	0.282177	0.0215623		0.253706	0.323159	0.331855	0.122432	0.31946	0.200785	0.623468	0.370792	0.36798	0.275279	0.292475	0.179935	0.341869	0.292339	0.230851	0.385226	0.303619	0.150551	0.130759	0.141177	0.151509	0.20231	0.344411	0.44329	0.181703	0.34174	0.316095
72	0.286317	0.0223321		0.251559	0.328599	0.33682	0.128329	0.323884	0.198743	0.64077	0.384772	0.380522	0.275728	0.296216	0.182784	0.343259	0.302568	0.235254	0.396704	0.308792	0.15621	0.131642	0.144216	0.143574	0.200185	0.339701	0.455895	0.178404	0.342251	0.323169
73.5	0.29039	0.0230964		0.249735	0.335011	0.340742	0.128877	0.326397	0.200653	0.656477	0.400697	0.391883	0.277676	0.299557	0.184335	0.345716	0.310294	0.232827	0.4068	0.314109	0.159188	0.132164	0.147138	0.143608	0.200626	0.340399	0.468401	0.175581	0.343698	0.327948
75	0.295371	0.0237567		0.246544	0.344519	0.344232	0.131726	0.335009	0.203162	0.669978	0.414692	0.397535	0.279255	0.30723	0.188567	0.345392	0.317187	0.239283	0.416482	0.319551	0.163651	0.131573	0.148442	0.14513	0.205809	0.340747	0.484347	0.171184	0.348303	0.335495
76.5	0.300079	0.0244947		0.246396	0.355254	0.354935	0.131871	0.340448	0.205105	0.683507	0.426911	0.404767	0.284319	0.316083	0.194146	0.346376	0.322503	0.244545	0.426274	0.322574	0.167854	0.129277	0.151074	0.139143	0.209131	0.342827	0.495984	0.166953	0.349486	0.344389
78	0.304503	0.0252453		0.250447	0.365203	0.360595	0.132969	0.342778	0.209537	0.696464	0.440211	0.413725	0.288567	0.314642	0.198103	0.34461	0.328266	0.243694	0.439448	0.325614	0.170158	0.127204	0.153314	0.134747	0.216692	0.343155	0.510988	0.163844	0.351047	0.355558
79.5	0.309208	0.0260699		0.251343	0.374954	0.366395	0.129763	0.34474	0.211448	0.711528	0.451779	0.421923	0.287948	0.312851	0.201625	0.346104	0.334927	0.243748	0.454514	0.329884	0.175687	0.127312	0.154633	0.135511	0.22229	0.342539	0.528797	0.164159	0.354914	0.367301
81	0.31439	0.0267663		0.250124	0.385204	0.373309	0.131447	0.348748	0.218042	0.723965	0.463646	0.428818	0.287717	0.311189	0.203791	0.345625	0.340626	0.248276	0.470651	0.334054	0.17632	0.127385	0.157728	0.140722	0.228355	0.349376	0.544737	0.162622	0.356609	0.379453
82.5	0.31906	0.0275054		0.249633	0.396231	0.378031	0.133411	0.350908	0.222606	0.7371	0.477364	0.433233	0.29137	0.312143	0.208722	0.345864	0.342323	0.245739	0.487523	0.337445	0.17734	0.126727	0.155972	0.144343	0.235454	0.351442	0.560474	0.164931	0.358002	0.390295
84	0.32507	0.0283191		0.249775	0.407684	0.383893	0.135785	0.354651	0.22965	0.751255	0.492438	0.441216	0.292035	0.320491	0.218847	0.347398	0.348015	0.24995	0.506437	0.341651	0.17835	0.124028	0.154563	0.14465	0.244568	0.353171	0.575508	0.167039	0.361216	0.402615
85.5	0.330859	0.0289981		0.249744	0.419211	0.391257	0.137994	0.354535	0.23459	0.763364	0.505201	0.450549	0.294897	0.329379	0.226949	0.346095	0.353663	0.252552	0.525791	0.343596	0.177908	0.123053	0.158208	0.148617	0.252086	0.352027	0.588471	0.171839	0.365958	0.415659
87	0.336459	0.029713		0.245833	0.430436	0.399266	0.14306	0.356482	0.241506	0.776	0.521555	0.462563	0.295657	0.336571	0.238373	0.345758	0.357091	0.254739	0.542033	0.347452	0.177367	0.124589	0.158219	0.15399	0.259797	0.347754	0.5992	0.170178	0.36901	0.429913
88.5	0.342066	0.0305039		0.246452	0.442527	0.406672	0.145706	0.354853	0.249853	0.786812	0.540043	0.471166	0.29521	0.349509	0.244092	0.344749	0.364501	0.255461	0.559854	0.349951	0.178049	0.123573	0.155166	0.162595	0.266263	0.345804	0.613592	0.169966	0.372649	0.440725
90	0.347863	0.031189		0.250054	0.458055	0.415517	0.148758	0.356453	0.255041	0.794569	0.554263	0.481365	0.294514	0.360327	0.249828	0.343527	0.36556	0.257129	0.575888	0.354293	0.181987	0.124098	0.156415	0.16936	0.272377	0.345356	0.630628	0.169983	0.374392	0.452559
91.5	0.352771	0.0319398		0.253626	0.469067	0.422125	0.149145	0.363499	0.26412	0.800123	0.572336	0.494105	0.288685	0.365475	0.257768	0.340985	0.366849	0.262731	0.592699	0.35521	0.18014	0.125004	0.156729	0.170099	0.273957	0.346679	0.64417	0.169358	0.377749	0.462394
93	0.35737	0.0325403		0.258909	0.480533	0.427939	0.151055	0.365902	0.271668	0.802744	0.588133	0.503799	0.287596	0.373594	0.26397	0.338328	0.367659	0.26728	0.609275	0.353919	0.180608	0.126207	0.152453	0.175328	0.276594	0.346684	0.65767	0.170787	0.381014	0.469352
94.5	0.361668	0.0330843		0.259546	0.489416	0.433126	0.151615	0.369985	0.282142	0.803817	0.59964	0.51386	0.286624	0.374614	0.272066	0.338419	0.372465	0.271882	0.625067	0.35337	0.181176	0.125997	0.151856	0.179227	0.277534	0.348113	0.670969	0.170507	0.385065	0.476952
96	0.365715	0.0337179		0.260055	0.499115	0.43946	0.155538	0.370014	0.293138	0.806325	0.613753	0.523548	0.279793	0.383362	0.273455	0.335825	0.372701	0.272712	0.641589	0.355	0.180278	0.126695	0.151898	0.188686	0.282204	0.343419	0.685309	0.168628	0.387044	0.484756
97.5	0.37045	0.0341941		0.264321	0.504373	0.445919	0.163138	0.370988	0.301918	0.80959	0.628099	0.532926	0.279165	0.385631	0.277434	0.335212	0.37262	0.280301	0.655844	0.356089	0.184352	0.129446	0.151873	0.198028	0.286678	0.340779	0.702507	0.166619	0.389152	0.489144
99	0.374967	0.0348548		0.26772	0.512281	0.448257	0.163807	0.373342	0.312619	0.812245	0.646169	0.542389	0.277939	0.388885	0.286682	0.336745	0.374822	0.283002	0.669426	0.358722	0.183266	0.130644	0.154115	0.204047	0.291032	0.341109	0.72096	0.161846	0.390728	0.491314
100.5	0.379155	0.0356387		0.271801	0.517802	0.456501	0.166519	0.374818	0.322995	0.813769	0.666748	0.556869	0.273906	0.387956	0.289231	0.336673	0.370986	0.290903	0.683392	0.361236	0.186684	0.129123	0.151528	0.211445	0.292816	0.33925	0.739164	0.155847	0.394884	0.494349
102	0.384034	0.0364218		0.276171	0.524943	0.460817	0.171907	0.378177	0.331869	0.817398	0.684252	0.567161	0.271596	0.386384	0.294185	0.337286	0.373829	0.296198	0.699012	0.363251	0.193233	0.126546	0.152131	0.215838	0.295733	0.336913	0.761107	0.152526	0.400624	0.49984
103.5	0.388378	0.0371537		0.281057	0.528391	0.467986	0.176799	0.379656	0.338778	0.819814	0.703485	0.574089	0.266777	0.379764	0.301452	0.339545	0.37139	0.296668	0.715624	0.362882	0.194959	0.130033	0.155866	0.223654	0.300274	0.335028	0.783167	0.148493	0.40628	0.504292
105	0.393159	0.037865		0.281279	0.530701	0.475586	0.183528	0.382089	0.34731	0.819915	0.726401	0.584302	0.263338	0.372499	0.311173	0.342737	0.366341	0.29849	0.73235	0.364527	0.202723	0.131175	0.156544	0.231246	0.298566	0.339751	0.801872	0.147454	0.413861	0.509539
106.5	0.398002	0.0386021		0.283568	0.531514	0.482434	0.188705	0.387081	0.359419	0.821185	0.745199	0.599604	0.262753	0.367433	0.323505	0.341579	0.367629	0.301375	0.747319	0.36418	0.205209	0.132925	0.155446	0.23506	0.306955	0.344403	0.820398	0.143379	0.413756	0.514046
108	0.401621	0.0393		0.281099	0.535698	0.488513	0.19453	0.389218	0.36807	0.821006	0.760273	0.609788	0.262708	0.359258	0.324536	0.341434	0.363501	0.302285	0.764024	0.362571	0.208983	0.13376	0.15371	0.242716	0.310946	0.349797	0.838026	0.143359	0.416188	0.517759
109.5	0.406192	0.040069		0.284325	0.540269	0.494601	0.196218	0.388516	0.373978	0.821318	0.779463	0.611594	0.262437	0.35593	0.331584	0.33747	0.358933	0.311037	0.782788	0.364169	0.210548	0.135815	0.154625	0.250985	0.315537	0.356111	0.859909	0.142851	0.422374	0.523797
111	0.410618	0.0407642		0.288561	0.541477	0.504254	0.198414	0.390026	0.379623	0.821436	0.799061	0.618754	0.267555	0.351796	0.338518	0.33701	0.356988	0.319989	0.798361	0.366441	0.214006	0.135281	0.155051	0.256202	0.312708	0.36068	0.877296	0.144208	0.425204	0.527787
112.5	0.41452	0.0414019		0.295408	0.545989	0.510314	0.199913	0.394978	0.382703	0.818481	0.812174	0.620798	0.27269	0.344004	0.341005	0.336612	0.358722	0.323433	0.816408	0.366524	0.218926	0.136661	0.155317	0.256495	0.314912	0.36663	0.896394	0.144167	0.428565	0.533805
114	0.418595	0.042142		0.301198	0.554008	0.518388	0.201464	0.395666	0.385502	0.817629	0.832033	0.623348	0.274248	0.342289	0.34953	0.334877	0.353402	0.330223	0.834063	0.367401	0.221586	0.138086	0.155156	0.256614	0.3127	0.368612	0.911695	0.147893	0.435448	0.539007
115.5	0.422701	0.0427063		0.305079	0.567077	0.523649	0.208519	0.391359	0.388094	0.816521	0.844724	0.620544	0.271351	0.341243	0.356289	0.333774	0.351338	0.338668	0.851646	0.36836	0.223833	0.139575	0.160616	0.264558	0.30966	0.377403	0.928364	0.147516	0.441801	0.541364
117	0.427066	0.0432734		0.312074	0.581001	0.530498	0.207063	0.389564	0.391118	0.815074	0.857983	0.618973	0.27323	0.349871	0.365601	0.334009	0.345384	0.345974	0.866723	0.368849	0.223894	0.13881	0.166899	0.26679	0.306598	0.387351	0.943471	0.151284	0.44835	0.544347
118.5	0.431166	0.0440301		0.318037	0.592456	0.534228	0.211981	0.386576	0.396578	0.814558	0.873335	0.619013	0.277018	0.354971	0.370355	0.334148	0.3396	0.349561	0.881949	0.365272	0.22331	0.141486	0.16774	0.268853	0.304623	0.397862	0.965403	0.151983	0.453802	0.546772
120	0.435054	0.0447303		0.322	0.606627	0.53778	0.212762	0.387713	0.398406	0.816359	0.881932	0.625214	0.277344	0.359529	0.375483	0.333297	0.336787	0.357798	0.9008	0.367142	0.22179	0.141041	0.166388	0.273523	0.296189	0.408342	0.976747	0.155135	0.459947	0.550373
121.5	0.439379	0.0455212		0.328939	0.621028	0.541511	0.213773	0.387737	0.403958	0.81861	0.896496	0.62575	0.281126	0.365239	0.381361	0.331255	0.331716	0.35796	0.919029	0.366383	0.221935	0.141395	0.164832	0.277789	0.298868	0.421363	0.990086	0.152874	0.465147	0.557076
123	0.444362	0.0462267		0.333778	0.637121	0.543504	0.217286	0.390542	0.408936	0.827659	0.910292	0.625672	0.285913	0.370187	0.39046	0.330815	0.326561	0.36182	0.935359	0.36764	0.221768	0.141242	0.166821	0.287699	0.295703	0.424842	1.00257	0.158038	0.470873	0.564659
124.5	0.449332	0.0468807		0.339341	0.649697	0.548175	0.222037	0.393313	0.41179	0.835073	0.923765	0.626287	0.291411	0.374994	0.397094	0.330795	0.322495	0.371379	0.952101	0.368363	0.220778	0.140326	0.170927	0.295445	0.297496	0.427357	1.0139	0.159551	0.477292	0.570779
126	0.453801	0.0476242		0.340699	0.662076	0.550922	0.224487	0.391148	0.410258	0.842446	0.935899	0.627957	0.299748	0.377183	0.400362	0.334505	0.321642	0.382461	0.968049	0.373623	0.219583	0.138375	0.171109	0.297453	0.29346	0.434716	1.02837	0.165188	0.484109	0.576813
127.5	0.458669	0.0484687		0.343307	0.672608	0.554622	0.226764	0.389921	0.411235	0.849517	0.953068	0.630129	0.30836	0.378508	0.403735	0.333594	0.321797	0.389927	0.985268	0.375579	0.222135	0.136094	0.174596	0.302236	0.287879	0.444908	1.04496	0.170304	0.488394	0.58461
129	0.463102	0.0491942		0.346586	0.680451	0.561859	0.230702	0.388073	0.409405	0.856081	0.967162	0.623742	0.310554	0.382331	0.409524	0.336433	0.327703	0.397159	1.00186	0.380058	0.221588	0.137124	0.180619	0.306021	0.277094	0.451586	1.06241	0.175915	0.488873	0.592828
130.5	0.468446	0.049974		0.352082	0.688784	0.561153	0.237057	0.389479	0.411224	0.863436	0.984583	0.627957	0.317103	0.387766	0.421603	0.33828	0.327928	0.404919	1.0202	0.381349	0.226438	0.135832	0.187222	0.307337	0.273329	0.457192	1.07896	0.178304	0.487716	0.6008
132	0.4738	0.0509203		0.354664	0.699816	0.571505	0.239756	0.386412	0.415132	0.871587	1.00622	0.625977	0.331193	0.396237	0.430849	0.340255	0.331706	0.409178	1.04026	0.382336	0.223726	0.135307	0.182221	0.308881	0.274448	0.461471	1.09324	0.18432	0.487592	0.60831
133.5	0.479075	0.0519386		0.356359	0.708508	0.58062	0.244316	0.382712	0.418365	0.879914	1.02316	0.633471	0.3422	0.395532	0.451018	0.343314	0.335425	0.411991	1.06152	0.380845	0.223321	0.133417	0.180547	0.31079	0.269227	0.465858	1.11059	0.189968	0.484505	0.617543
135	0.484021	0.053005		0.359374	0.719433	0.586813	0.242617	0.38122	0.418201	0.89069	1.04754	0.635952	0.34819	0.396112	0.455764	0.347299	0.329745	0.422348	1.08076	0.382922	0.225101	0.132602	0.18419	0.312345	0.268374	0.46623	1.12702	0.198789	0.481922	0.627014
136.5	0.487604	0.0541024		0.363903	0.733723	0.594076	0.245254	0.375196	0.422556	0.898281	1.0688	0.633016	0.352893	0.389538	0.470833	0.351556	0.326957	0.424583	1.09819	0.38336	0.221457	0.129496	0.182775	0.304053	0.262074	0.465731	1.14086	0.207106	0.483385	0.635664
138	0.49291	0.0552232		0.37418	0.74411	0.604429	0.246843	0.377816	0.427193	0.908975	1.08905	0.633949	0.360129	0.390375	0.485424	0.357795	0.321597	0.424659	1.11629	0.381954	0.221118	0.130664	0.18629	0.300949	0.248896	0.468008	1.16163	0.216603	0.483229	0.646417
139.5	0.497977	0.0562375		0.384036	0.750848	0.612221	0.249441	0.375185	0.430703	0.923602	1.11129	0.634028	0.363054	0.395555	0.49437	0.364877	0.319564	0.427793	1.13729	0.380264	0.219531	0.131993	0.189465	0.304656	0.241679	0.468253	1.17399	0.226048	0.478482	0.657174
141	0.50353	0.0573172		0.395137	0.757349	0.621982	0.253331	0.37163	0.434091	0.940242	1.13631	0.635569	0.362293	0.397084	0.501514	0.377181	0.319207	0.436475	1.15344	0.379108	0.216815	0.129893	0.192602	0.303901	0.233393	0.476129	1.18717	0.235722	0.478877	0.668873
142.5	0.50736	0.0583688		0.401979	0.758182	0.632053	0.250366	0.370712	0.439773	0.961292	1.15492	0.63846	0.365334	0.395492	0.499475	0.387385	0.311938	0.440662	1.16675	0.379942	0.214208	0.1288	0.197215	0.30154	0.220005	0.478661	1.20002	0.24615	0.478586	0.678811
144	0.512424	0.0594134		0.412186	0.761723	0.643006	0.251171	0.366155	0.446585	0.983245	1.17199	0.64282	0.370688	0.396205	0.511811	0.398938	0.308623	0.450794	1.17918	0.381751	0.211351	0.125942	0.199779	0.295273	0.211558	0.481689	1.2148	0.256139	0.474151	0.687908
145.5	0.516828	0.060457		0.423147	0.762642	0.656983	0.252079	0.360931	0.449362	1.00431	1.1923	0.643481	0.37954	0.394038	0.515429	0.407932	0.304208	0.460947	1.18708	0.382214	0.208976	0.126429	0.193097	0.297214	0.203719	0.481143	1.23139	0.266071	0.474443	0.695237
147	0.521058	0.0612356		0.426844	0.767438	0.669959	0.255614	0.356102	0.454669	1.02064	1.20398	0.646475	0.384585	0.386711	0.515496	0.424396	0.302895	0.467667	1.19657	0.384067	0.209936	0.122755	0.193819	0.29624	0.200992	0.485483	1.24417	0.277931	0.468459	0.704679
148.5	0.525493	0.0621846		0.432093	0.775011	0.683089	0.256619	0.3484	0.45718	1.03601	1.21648	0.659239	0.38326	0.388225	0.52473	0.438103	0.296081	0.471246	1.20734	0.385147	0.207927	0.121135	0.202845	0.295342	0.193807	0.488235	1.25837	0.284131	0.464065	0.714205
150	0.530179	0.0632133		0.43774	0.782103	0.695636	0.255027	0.345063	0.460637	1.04945	1.23705	0.661648	0.389184	0.387111	0.527315	0.450968	0.295781	0.479566	1.21882	0.388314	0.207983	0.118553	0.207449	0.290165	0.191853	0.483794	1.275	0.291366	0.4625	0.724762
151.5	0.534216	0.0641516		0.442324	0.794123	0.707932	0.256211	0.337435	0.461985	1.06128	1.24777	0.674754	0.387669	0.385677	0.531293	0.465448	0.297153	0.48808	1.22765	0.392519	0.200844	0.117451	0.204533	0.287248	0.187492	0.485385	1.28854	0.296478	0.463093	0.733486
153	0.53837	0.0650668		0.446914	0.806368	0.717517	0.25916	0.331984	0.471934	1.07336	1.26093	0.688305	0.384761	0.379103	0.532121	0.480141	0.293556	0.494002	1.23545	0.39731	0.197638	0.113575	0.205553	0.28792	0.187686	0.489911	1.30129	0.297636	0.458267	0.743608
154.5	0.54339	0.0658464		0.45296	0.819837	0.726989	0.257815	0.325755	0.481435	1.08299	1.27406	0.697442	0.393059	0.373693	0.533768	0.491654	0.293637	0.502386	1.2459	0.401397	0.192488	0.114058	0.210333	0.290934	0.188684	0.498676	1.31204	0.301037	0.45417	0.75433
156	0.547782	0.0666108		0.459404	0.83035	0.739158	0.263725	0.321064	0.487398	1.09514	1.28019	0.705543	0.396214	0.37793	0.538271	0.504081	0.289465	0.510221	1.2549	0.40682	0.182685	0.111988	0.215626	0.282722	0.187923	0.508652	1.32385	0.303591	0.451137	0.762076
157.5	0.551618	0.0675989		0.460484	0.839522	0.749689	0.268862	0.311086	0.486859	1.10882	1.2982	0.713471	0.397829	0.373392	0.543807	0.514554	0.287863	0.518421	1.26353	0.410284	0.175236	0.111803	0.216936	0.280122	0.186822	0.517321	1.33467	0.304722	0.449817	0.769562
159	0.556696	0.0685195		0.462642	0.849887	0.758647	0.272051	0.304781	0.490166	1.1181	1.31718	0.720084	0.406073	0.378734	0.545929	0.527561	0.28121	0.530855	1.27598	0.413843	0.171023	0.108424	0.217411	0.279679	0.191302	0.531557	1.34606	0.305682	0.44966	0.77627
160.5	0.560707	0.0694389		0.467445	0.861994	0.768011	0.278853	0.296693	0.489202	1.12718	1.32541	0.726228	0.413912	0.380058	0.549938	0.53892	0.276479	0.538827	1.29174	0.416494	0.1658	0.104151	0.214468	0.274855	0.190246	0.544674	1.35785	0.309288	0.448152	0.782219
162	0.565598	0.0704473		0.471512	0.872928	0.770716	0.285795	0.293437	0.492423	1.13035	1.3414	0.737656	0.422114	0.384729	0.562682	0.548631	0.269723	0.549357	1.31119	0.420551	0.160211	0.100542	0.218161	0.271499	0.186857	0.559043	1.37188	0.307639	0.443015	0.787103
163.5	0.57048	0.0713633		0.468982	0.882414	0.777184	0.290297	0.287396	0.498228	1.1343	1.35471	0.754473	0.428028	0.392134	0.576289	0.556988	0.264612	0.557903	1.32563	0.422632	0.162611	0.093941	0.215841	0.275845	0.185643	0.567849	1.3877	0.31149	0.437446	0.792383
165	0.574481	0.0723776		0.473554	0.890525	0.78392	0.292838	0.286968	0.504063	1.14001	1.37057	0.766257	0.42917	0.383063	0.5881	0.565497	0.258721	0.563691	1.34154	0.425104	0.159942	0.0929716	0.211246	0.276747	0.187857	0.575457	1.40077	0.307473	0.435577	0.799349
166.5	0.579117	0.0733441		0.48055	0.89838	0.792043	0.297394	0.283161	0.509124	1.14092	1.38939	0.777667	0.435661	0.381453	0.601233	0.575467	0.250053	0.573558	1.35464	0.428657	0.155557	0.0897727	0.2146	0.272672	0.188546	0.584654	1.41513	0.309698	0.430221	0.805959
168	0.584786	0.0743778		0.488148	0.912378	0.801525	0.304027	0.274759	0.514365	1.14111	1.41167	0.796128	0.443234	0.380807	0.616197	0.584199	0.242881	0.582732	1.37049	0.429345	0.152432	0.0848458	0.219376	0.279371	0.190902	0.597584	1.42553	0.304966	0.427214	0.813019
169.5	0.590244	0.075279		0.493197	0.927265	0.808985	0.306852	0.270965	0.525081	1.14227	1.42881	0.812778	0.440804	0.373622	0.62616	0.593259	0.239672	0.588023	1.38597	0.434172	0.152213	0.0799892	0.226578	0.285983	0.194525	0.61163	1.4383	0.308139	0.423625	0.817728
171	0.593904	0.0762013		0.49563	0.937647	0.813098	0.306402	0.262108	0.526292	1.14205	1.45434	0.819217	0.448028	0.371249	0.635625	0.600188	0.232314	0.594776	1.39212	0.436376	0.153981	0.0815278	0.228319	0.285647	0.194855	0.621646	1.45029	0.30369	0.421534	0.826445
172.5	0.597547	0.0768142		0.498261	0.949644	0.818456	0.313408	0.259327	0.532587	1.14017	1.47683	0.831067	0.453077	0.362629	0.636832	0.607075	0.224099	0.596725	1.39525	0.440402	0.158559	0.0818284	0.230855	0.289018	0.194573	0.632231	1.45591	0.306668	0.417888	0.830384
174	0.601526	0.0773365		0.509219	0.954316	0.820742	0.318418	0.25495	0.54049	1.13812	1.49228	0.844409	0.452119	0.359518	0.64393	0.615701	0.220361	0.602688	1.40296	0.440379	0.156333	0.0822211	0.238363	0.297618	0.195028	0.640256	1.4628	0.307082	0.41535	0.83555
175.5	0.605726	0.077943		0.515913	0.96227	0.826739	0.323888	0.255254	0.545516	1.13458	1.5166	0.854987	0.45093	0.363326	0.650955	0.61683	0.208355	0.608921	1.40493	0.439695	0.157874	0.0834624	0.242019	0.309034	0.197196	0.646019	1.47226	0.309621	0.413748	0.843682
177	0.608753	0.0783487		0.518034	0.965913	0.828383	0.325641	0.251232	0.553447	1.13607	1.52735	0.869594	0.448178	0.369258	0.660666	0.621599	0.207824	0.614756	1.40737	0.440133	0.158996	0.0785954	0.246386	0.313684	0.192381	0.655451	1.47285	0.304372	0.418002	0.850175
178.5	0.611694	0.0788626		0.518706	0.966912	0.830025	0.328402	0.248435	0.558712	1.13487	1.54774	0.890228	0.452074	0.373805	0.67091	0.623356	0.208094	0.6196	1.40304	0.440254	0.157141	0.0733847	0.25401	0.315447	0.186439	0.660235	1.47651	0.303845	0.416044	0.857526
180	0.614309	0.0795757		0.522476	0.962373	0.832913	0.325624	0.237246	0.570293	1.13266	1.57136	0.903481	0.456009	0.379639	0.672512	0.628831	0.208799	0.632453	1.40512	0.439874	0.147693	0.0714557	0.259554	0.314107	0.18952	0.671178	1.4799	0.294242	0.411628	0.865389
181.5	0.617873	0.0801527		0.521994	0.959959	0.836176	0.328016	0.226036	0.579118	1.12948	1.59255	0.929792	0.456842	0.38263	0.682556	0.629685	0.215689	0.639635	1.40089	0.439717	0.138363	0.0714553	0.260977	0.326991	0.193468	0.683549	1.48703	0.288882	0.410644	0.870425
183	0.622275	0.0808439		0.517852	0.962094	0.837048	0.334205	0.214366	0.589625	1.12359	1.61211	0.959929	0.465267	0.382394	0.703867	0.635285	0.218813	0.648661	1.39993	0.439853	0.131733	0.0716517	0.26338	0.335201	0.198703	0.692636	1.49627	0.28204	0.408299	0.876622
184.5	0.625394	0.0816276		0.515238	0.960209	0.838609	0.326447	0.205136	0.594119	1.12174	1.63105	0.980403	0.470702	0.387995	0.71521	0.637324	0.220284	0.662091	1.40199	0.439601	0.124081	0.0710813	0.266393	0.335895	0.195129	0.704912	1.50388	0.280464	0.412191	0.883468
186	0.627726	0.0822044		0.505673	0.954277	0.840476	0.322156	0.200861	0.60099	1.1166	1.63795	1.00817	0.470606	0.37718	0.726602	0.642677	0.225994	0.669651	1.4077	0.437422	0.121849	0.070643	0.27346	0.341645	0.190868	0.707996	1.51363	0.279245	0.414546	0.88975
187.5	0.630703	0.0827072		0.502643	0.950441	0.835859	0.324261	0.198071	0.605601	1.11096	1.64661	1.03446	0.466592	0.375657	0.736396	0.647299	0.228769	0.679825	1.41238	0.437002	0.117045	0.0680831	0.284705	0.350611	0.193571	0.712988	1.52461	0.275539	0.414526	0.89446
189	0.633968	0.0831041		0.504473	0.948569	0.8363	0.326422	0.190693	0.608847	1.10368	1.66109	1.05579	0.468202	0.376217	0.743076	0.650384	0.23873	0.691307	1.41347	0.433631	0.112527	0.0680006	0.293806	0.361369	0.198888	0.718344	1.53001	0.271079	0.412483	0.899742
190.5	0.636981	0.0835821		0.510425	0.951613	0.832495	0.331137	0.183278	0.612951	1.0945	1.6756	1.07159	0.464966	0.371634	0.755962	0.651829	0.246615	0.704361	1.41511	0.428501	0.10538	0.069615	0.299713	0.360622	0.209103	0.721051	1.53954	0.272765	0.413362	0.904776
192	0.63916	0.0839396		0.51162	0.956368	0.825365	0.331588	0.181162	0.610933	1.08348	1.68241	1.09227	0.458811	0.371378	0.764925	0.657568	0.26234	0.713497	1.41475	0.426266	0.100081	0.0699492	0.304705	0.363231	0.204591	0.722854	1.54812	0.271281	0.416538	0.911247
193.5	0.641673	0.0840825		0.518932	0.952281	0.822306	0.330863	0.175778	0.611604	1.07499	1.68969	1.09678	0.45373	0.361537	0.769335	0.661535	0.278097	0.722767	1.41787	0.420836	0.101892	0.0730704	0.314669	0.369426	0.20766	0.72211	1.55928	0.27652	0.422835	0.918776
195	0.645635	0.0844453		0.526305	0.957128	0.819535	0.338366	0.174467	0.608615	1.07243	1.69886	1.10458	0.450898	0.356683	0.776712	0.667139	0.296867	0.730573	1.4279	0.414595	0.103267	0.0767756	0.323185	0.376769	0.203251	0.723389	1.57054	0.280526	0.426445	0.926361
196.5	0.647554	0.0849667		0.527461	0.960018	0.81113	0.339486	0.1682	0.611662	1.06987	1.71221	1.10967	0.444721	0.348966	0.781672	0.670507	0.311244	0.736995	1.43789	0.410968	0.100646	0.0794913	0.328328	0.386491	0.200476	0.715289	1.57922	0.282612	0.426641	0.932089
198	0.649283	0.0854717		0.545836	0.963403	0.808055	0.339214	0.161579	0.606994	1.06571	1.72224	1.11776	0.433974	0.345876	0.786647	0.671944	0.319926	0.741332	1.44254	0.408518	0.101747	0.0783954	0.339304	0.391129	0.196798	0.706798	1.59113	0.281164	0.425566	0.937061
199.5	0.651472	0.0856977		0.558951	0.957817	0.804955	0.332066	0.15849	0.60363	1.05427	1.72965	1.13173	0.427746	0.344817	0.793851	0.671634	0.333022	0.753311	1.44541	0.404288	0.103193	0.0778305	0.351017	0.399634	0.198869	0.702443	1.59956	0.286389	0.423755	0.941431
201	0.655594	0.0862748		0.581329	0.959187	0.800151	0.33626	0.163302	0.601404	1.0502	1.73898	1.16276	0.417677	0.338348	0.798128	0.674468	0.345844	0.755907	1.45641	0.401338	0.1049	0.0746028	0.3628	0.401925	0.199934	0.696721	1.61089	0.292099	0.42713	0.948347

## Sheet: Fig 3d
		Frequency of RFB induced replication slippage
		25°C WT
	sample	noRFB	RFB	normalized (RFB - noRFB)	values on graph (normalizedx100000)
	1	1.98675e-05	0.000350746	0.000330879	33.0879
	2	2.10526e-05	0.000344828	0.000323775	32.3775
	3	2e-05	0.000360294	0.000340294	34.0294
	4	4.78469e-06	0.000423313	0.000418528	41.8528
	5	1.30719e-05	0.000262774	0.000249702	24.9702
	6	3.63636e-05	0.000454545	0.000418182	41.8182
	7	3.0303e-05	0.000398601	0.000368298	36.8298
	8	2.5641e-05	0.000296774	0.000271133	27.1133
	9	2.01005e-05	0.000409326	0.000389226	38.9226
	10	1.57895e-05	0.000454545	0.000438756	43.8756
	11	1.82927e-05	0.000311377	0.000293085	29.3085
	12	3.42466e-05	0.000431579	0.000397332	39.7332
		25°C slx8-29
	sample	noRFB	RFB	normalized (RFB - noRFB)	values on graph (normalizedx100000)
	1	3.33333e-05	0.000262443	0.00022911	22.911
	2	1.49254e-05	0.000289683	0.000274757	27.4757
	3	2.25225e-05	0.000323843	0.000301321	30.1321
	4	2.46154e-05	0.000490099	0.000465484	46.5484
	5	1.64835e-05	0.000216049	0.000199566	19.9566
	6	1.67598e-05	0.000319372	0.000302612	30.2612
	7	8.51064e-06	0.000263736	0.000255226	25.5226
	8	3.125e-05	0.000232432	0.000201182	20.1182
	9	3.33333e-05	0.000385057	0.000351724	35.1724
	10	3.62319e-05	0.0004	0.000363768	36.3768
	11	6.21118e-05	0.000296296	0.000234184	23.4184
	12	1.92308e-05	0.000408451	0.00038922	38.922
		32°C WT
	sample	noRFB	RFB	normalized (RFB - noRFB)	values on graph (normalizedx100000)
	1	5.55556e-05	0.000759259	0.000703704	70.3704
	2	3.9548e-05	0.000539394	0.000499846	49.9846
	3	3.31126e-05	0.000746269	0.000713156	71.3156
	4	8.06452e-05	0.000495726	0.000415081	41.5081
	5	3.38983e-05	0.000494253	0.000460355	46.0355
	6	3.59712e-05	0.00056338	0.000527409	52.7409
	7	4.02685e-05	0.000459893	0.000419625	41.9625
	8	3.61446e-05	0.000700535	0.00066439	66.439
	9	1.7094e-05	0.00066129	0.000644196	64.4196
	10	3.64964e-05	0.000527778	0.000491281	49.1281
	11	4.51613e-05	0.000577778	0.000532616	53.2616
		32°C slx8-29
	sample	noRFB	RFB	normalized (RFB - noRFB)	values on graph (normalizedx100000)
	1	4.61538e-05	0.000231707	0.000185553	18.5553
	2	5.08475e-05	0.000378151	0.000327304	32.7304
	3	4.38596e-05	0.000272727	0.000228868	22.8868
	4	4.49438e-05	0.000522523	0.000477579	47.7579
	5	3.2967e-05	0.00028866	0.000255693	25.5693
	6	4.25532e-05	0.000297101	0.000254548	25.4548
	7	3.1746e-05	0.000427419	0.000395673	39.5673
	8	5.66038e-05	0.000343434	0.000286831	28.6831

## Sheet: Fig 3e
		ChIP rad51
		RATIO ON/OFF
			AVERAGE VALUES ON GRAPH				ERROR BARS (SEM)
		primer position	25°C WT	25°C slx8-29	32°C WT	32°C slx8-29	25°C WT	25°C slx8-29	32°C WT	32°C slx8-29			EXP1	primer position	25°C WT	25°C slx8-29	32°C WT	32°C slx8-29
		-110	2.24806	2.44237	2.52096	2.31133	0.193834	0.183404	0.0690284	0.382338				-110	1.78036	2.32538	2.63817	1.7635
		110	2.43599	3.03729	2.86904	2.78936	0.189945	0.0723278	0.316845	0.191406				110	2.21273	3.18548	3.21454	2.96469
		400	2.33401	2.03458	2.63425	2.03031	0.22772	0.0483151	0.213773	0.0943035				400	1.74308	2.15995	2.15432	2.11384
		ADE6	0.738337	0.844525	0.94725	0.838492	0.183631	0.0864255	0.0525467	0.203993				ADE6	0.937798	0.98223	0.826018	0.978849
													EXP2	primer position	wt, 25	slx8-29, 25	wt, 32	slx8-29, 32
														-110	2.21276	2.08343	2.34183	1.867
														110	2.9289	2.8496	2.04683	2.29266
														400	2.68677	1.93279	3.18899	2.1915
														ADE6	0.987238	0.914636	1.04492	1.18309
													EXP3	primer position	wt, 25	slx8-29, 25	wt, 32	slx8-29, 32
														-110	2.75105	2.91831	2.58288	3.3035
														110	2.16634	3.07679	3.34574	3.11073
														400	2.57219	2.01099	2.55943	1.78559
														ADE6	0.289974	0.63671	0.970815	0.353536

## Sheet: Fig 3f
		uncropped 2DGE pictures
		WT OFF				WT ON
		rfp1Δ rfp2Δ OFF				rfp1Δ rfp2Δ ON

## Sheet: Fig 3g
			% resection
			EXP1	EXP2	average on graph	SD
		WT	18.5101	19.8044	19.1572	0.64714
		rfp1Δ	19.9333	19.2084	19.5708	0.362424
		rfp2Δ	18.4628	19.492	18.9774	0.514597
		rfp1Δ rfp2Δ	18.362	19.0631	18.7126	0.350556
