# Supplementary material for: The nuclear pore primes recombination-dependent DNA synthesis at arrested forks by promoting SUMO removal
Source: Nat Commun. 2020 Nov 6;11:5643. doi: 10.1038/s41467-020-19516-z (PMC7648084; doi:10.1038/s41467-020-19516-z)
Supplement: Supplementary file 4 — Source Data [file 41467_2020_19516_MOESM4_ESM.zip › 245840_2_data_set_4993676_qhxkx6.xlsx]

## Sheet: Fig 4b
			Frequency of RFB induced replication slippage
			WT
		sample	noRFB	RFB	normalized (RFB - noRFB)	values on graph (normalizedx100000)
		1	5.02513e-05	0.000536723	0.000486472	48.6472
		2	1.89573e-05	0.000668919	0.000649962	64.9962
		3	3.82166e-05	0.000602151	0.000563934	56.3934
		4	2.97619e-05	0.000517241	0.000487479	48.7479
		5	3.42466e-05	0.000570175	0.000535929	53.5929
		6	2.13523e-05	0.000555556	0.000534203	53.4203
		7	7.93651e-06	0.000673307	0.00066537	66.537
			nup131Δ
		sample	noRFB	RFB	normalized (RFB - noRFB)	values on graph (normalizedx100000)
		1	6.04027e-05	0.000622549	0.000562146	56.2146
		2	4.24528e-05	0.0005	0.000457547	45.7547
		3	7.14286e-06	0.000647619	0.000640476	64.0476
		4	4.91803e-05	0.00059887	0.00054969	54.969
		5	4.28571e-05	0.000473684	0.000430827	43.0827
		6	2.08333e-05	0.000527778	0.000506944	50.6944
		7	9.95025e-06	0.000469072	0.000459122	45.9122
			nup132Δ
		sample	noRFB	RFB	normalized (RFB - noRFB)	values on graph (normalizedx100000)
		1	3.7037e-05	0.000425455	0.000388418	38.8418
		2	6.25e-05	0.000430556	0.000368056	36.8056
		3	2.33645e-05	0.000377273	0.000353908	35.3908
		4	9.52381e-06	0.000410891	0.000401367	40.1367
		5	1.65975e-05	0.000298246	0.000281648	28.1648
		6	4.65116e-05	0.000329897	0.000283385	28.3385
		7	2.58621e-05	0.000286207	0.000260345	26.0345
			nup131Δ nup132Δ
		sample	noRFB	RFB	normalized (RFB - noRFB)	values on graph (normalizedx100000)
		1	2.30415e-05	0.000411184	0.000388143	38.8143
		2	2.28571e-05	0.000375	0.000352143	35.2143
		3	2.32558e-05	0.000451613	0.000428357	42.8357
		4	1.41844e-05	0.00033908	0.000324896	32.4896
		5	2.51046e-05	0.0003	0.000274895	27.4895
		6	5.06329e-05	0.00029375	0.000243117	24.3117
		7	4.40252e-05	0.000380165	0.00033614	33.614

## Sheet: Fig 4c
	ChIP rad51
													Ratio ON/OFF
	AVERAGE VALUES ON GRAPH					ERROR BARS (SEM)							WT	EXP1	EXP2	EXP3	EXP4
	primer postion	WT	nup131Δ	nup132Δ	nup131Δ nup132Δ	WT	nup131Δ	nup132Δ	nup131Δ nup132Δ				-110	3.53696	4.38879	2.86233	6.56226
	-110	4.33758	3.39871	3.99505	4.03439	0.696831	0.76224	0.423838	0.234567				110	3.39954	4.99396	3.42713	7.12982
	110	4.73761	6.21427	5.66573	4.76899	0.455405	1.106	0.512393	0.288771				400	4.80925	4.3426	3.072
	400	4.07461	2.87313	3.87688	4.34933	0.411164	0.398142	0.267163	0.464582				ADE6	0.61561	1.28777	0.58463	0.151559
	ADE6	0.659893	0.58823	1.25658	0.265469	0.661638	0.315675	0.128561	0.074705
													nup131Δ	EXP1	EXP2	EXP3	EXP4
													-110	2.74001	2.50307	3.51472	4.83704
													110	4.48434	3.57137	8.53	8.27137
													400	1.90395	1.79475	3.9305	3.86334
													ADE6	0.640426	0.703243	-0.302929	1.31218
													nup132Δ	EXP1	EXP2	EXP3	EXP4
													-110	3.3645	3.0031	4.86581	4.74678
													110	5.43186	4.96273	6.60261
													400	4.02546	3.25065	4.35452
													ADE6	1.57774	0.150539	2.04147
													nup131Δ nup132Δ	EXP1	EXP2	EXP3
													-110	2.54082	5.32603	4.23634
													110	4.13875	4.69613	5.47208
													400	4.59527	4.05603	4.39669
													ADE6	0.181787	0.166378	0.448242

## Sheet: Fig 4e
	ChIP Npp106-GFP
		WT
		OFF, primer position	EXP1	EXP2	EXP3		AVERAGE ON GRAPH	SD
		-110	0.959256	0.998805	0.975055		0.977705	0.0162544
		110	1.06069	0.721685	0.899366		0.893915	0.138453
		400	1.07071	0.847085	0.935401		0.951066	0.0919658
		ADE6	1.16986	0.64443	1.04415		0.952814	0.224018
		ON, primer position	EXP1	EXP2	EXP3		AVERAGE ON GRAPH	SD
		-110	1.52692	1.78258	1.76862		1.69271	0.117367
		110	1.34136	1.60423	1.26872		1.40477	0.144125
		400	1.30325	1.74499	1.44868		1.49897	0.183812
		ADE6	0.852785	0.773839	1.05344		0.893353	0.117694
		nup132Δ
		OFF, primer position	EXP1	EXP2	EXP3		AVERAGE ON GRAPH	SD
		-110	0.963044	0.982461	0.849784		0.931763	0.0585073
		110	0.901154	0.884779	0.836295		0.874076	0.0275387
		400	0.841967	0.989454	0.985757		0.939059	0.0686712
		ADE6	0.788317	0.926016	1.33854		1.01762	0.233779
		ON, primer position	EXP1	EXP2	EXP3		AVERAGE ON GRAPH	SD
		-110	1.48373	1.45997	1.77203		1.57191	0.14184
		110	1.45613	1.37779	1.59588		1.4766	0.0902046
		400	1.57309	1.78337	1.61507		1.65717	0.0908615
		ADE6	0.979872	1.15356	1.09633		1.07659	0.0722689
	nup131Δ nup132Δ
	OFF, primer position	EXP1	EXP2	EXP3	EXP4		AVERAGE ON GRAPH	SD
	-110	1.10476	1.05049	0.909234	0.797823		0.965575	0.120309
	110	0.969532	1.1014	1.16721	0.986458		1.05615	0.0817625
	400	1.13685	1.01804	1.14818	0.90353		1.05165	0.0995581
	ADE6	1.2564	1.12284	0.853631	1.0143		1.06179	0.147636
	ON, primer position	EXP1	EXP2	EXP3	EXP4		AVERAGE ON GRAPH	SD
	-110	0.895302	1.28123	0.656385	0.974723		0.951909	0.223333
	110	0.819706	1.17667	1.05959	0.818088		0.968512	0.155238
	400	0.853165	1.30495	0.812723	0.87659		0.961857	0.199398
	ADE6	1.01694	1.19878	1.29105	1.13104		1.15945	0.0999784
