# Supplementary material for: The nuclear pore primes recombination-dependent DNA synthesis at arrested forks by promoting SUMO removal
Source: Nat Commun. 2020 Nov 6;11:5643. doi: 10.1038/s41467-020-19516-z (PMC7648084; doi:10.1038/s41467-020-19516-z)
Supplement: Supplementary file 4 — Source Data [file 41467_2020_19516_MOESM4_ESM.zip › 245840_2_data_set_4993677_qhxkx6.xlsx]

## Sheet: Fig. 5c
ChIP Npp106-GFP
		WT
		OFF, primer position	EXP1	EXP2	EXP3		AVERAGE ON GRAPH	SD
		-110	0.494905	0.893462	0.73856		0.708976	0.16405
		110	0.866144	0.973026	0.722123		0.853764	0.102804
		400	0.800205	0.858732	0.662171		0.773703	0.0824046
		ADE6	0.91634	0.849392	0.981882		0.915871	0.0540899
		ON, primer position	EXP1	EXP2	EXP3		AVERAGE ON GRAPH	SD
		-110	1.99142	1.648	1.58889		1.74277	0.177469
		110	1.62415	1.36519	1.411		1.46678	0.112842
		400	1.64643	1.45254	1.48803		1.529	0.0842916
		ADE6	0.88114	1.02895	1.00888		0.972988	0.0654608
		pli1Δ
		OFF, primer position	EXP1	EXP2	EXP3		AVERAGE ON GRAPH	SD
		-110	0.993464	0.573239	0.437018		0.667907	0.236826
		110	0.96885	0.668644	0.724229		0.787241	0.130406
		400	0.935118	0.518752	0.585925		0.679932	0.182516
		ADE6	1.31717	0.656487	0.901776		0.958476	0.272685
		ON, primer position	EXP1	EXP2	EXP3		AVERAGE ON GRAPH	SD
		-110	0.904854	0.721377	0.878208		0.834813	0.0809455
		110	0.70241	1.11861	0.878249		0.899755	0.17059
		400	0.589317	0.846613	0.983229		0.806386	0.16331
		ADE6	0.861585	1.09136	1.09606		1.01634	0.109442
		nup132Δ pli1Δ
		OFF, primer position	EXP1	EXP2	EXP3		AVERAGE ON GRAPH	SD
		-110	0.96876	0.465924	1.07182		0.835502	0.264697
		110	0.907528	0.466898	1.05568		0.810037	0.250061
		400	0.807529	0.51534	1.34351		0.888793	0.342947
		ADE6	0.895541	0.772448	1.02714		0.898376	0.103997
		ON, primer position	EXP1	EXP2	EXP3		AVERAGE ON GRAPH	SD
		-110	0.974697	0.644728	0.676721		0.765382	0.148584
		110	0.989524	0.819247	0.833511		0.88076	0.0771272
		400	1.04495	0.774578	0.838155		0.885894	0.115424
		ADE6	1.02264	1.06164	0.942047		1.00878	0.0498

## Sheet: Fig. 5d
OFF S phase				single curves
time [s]	MSD	SEM		1	2	3	4	5	6	7	8	9	10	11	12	13	14	15	16	17	18	19
0	0	0		0	0	0	0	0	0	0	0	0	0	0	0	0	0	0	0	0	0	0
1.5	0.012266	0.00136921		0.00365404	0.0124101	0.00531147	0.0160525	0.00968575	0.00814985	0.00834302	0.0129753	0.0238889	0.0205344	0.0116409	0.00806991	0.0105849	0.0167207	0.0193194	0.0054614	0.00546386	0.0209813	0.0138069
3	0.0181733	0.00215583		0.0062006	0.0170063	0.00825786	0.024421	0.0133003	0.0102745	0.0106502	0.0196213	0.0410242	0.0270307	0.0190323	0.0133888	0.0157445	0.0248837	0.0287102	0.00730705	0.00872927	0.0311728	0.0185377
4.5	0.0222459	0.00264973		0.00879259	0.0196334	0.0122123	0.0291621	0.0163754	0.0115969	0.0139493	0.0223458	0.0529623	0.0323234	0.0265378	0.0176043	0.0175491	0.0312432	0.0321212	0.00884582	0.0102565	0.037696	0.0214646
6	0.0260453	0.00313644		0.0107167	0.0237821	0.0166048	0.0332646	0.0200784	0.0138844	0.01554	0.0238495	0.0634742	0.0341159	0.0331384	0.019694	0.0194203	0.0395895	0.0365979	0.00985365	0.0119422	0.0441318	0.0251825
7.5	0.0302547	0.00360154		0.0136546	0.0276036	0.0220176	0.0377098	0.0226055	0.0166424	0.0180522	0.0266157	0.0738044	0.0396801	0.0383918	0.0211314	0.0218595	0.0485507	0.0394801	0.0112984	0.0141067	0.049641	0.0319943
9	0.0344156	0.00411189		0.0171153	0.0319413	0.0278181	0.0445909	0.0253738	0.0190165	0.0194884	0.0291542	0.0837491	0.0469632	0.0456523	0.0237999	0.0227723	0.053776	0.0452851	0.0114508	0.015925	0.0552086	0.0348151
10.5	0.0384903	0.00438357		0.0208318	0.0384604	0.0342846	0.051421	0.0273487	0.0221077	0.0230775	0.0293775	0.0882569	0.0545522	0.0546721	0.026038	0.0244047	0.0590566	0.0505269	0.0128947	0.0177975	0.0574818	0.0387248
12	0.0426296	0.00473326		0.0246383	0.0450869	0.0419324	0.0578814	0.0307447	0.025482	0.0256209	0.03106	0.0952622	0.0585237	0.06296	0.0288352	0.0274636	0.0658075	0.0520447	0.0134475	0.0195207	0.0619196	0.0417318
13.5	0.0469447	0.00525444		0.0285086	0.0518124	0.0492788	0.0622869	0.0347895	0.028472	0.0287154	0.0313391	0.104613	0.0657467	0.0717488	0.030579	0.0289909	0.0723301	0.054811	0.0147529	0.0199219	0.0673071	0.0459456
15	0.0513629	0.00563074		0.0335407	0.0584936	0.0572929	0.0650154	0.0398101	0.031869	0.0318599	0.0327379	0.109761	0.0738995	0.0820063	0.0339853	0.0312352	0.0768164	0.060483	0.0157417	0.0206805	0.0734817	0.0471858
16.5	0.0553497	0.00584389		0.0389948	0.0645151	0.0645157	0.068853	0.0441401	0.0359257	0.0353011	0.0356705	0.110044	0.0807839	0.0918055	0.0372062	0.0327329	0.083259	0.0636685	0.0163091	0.0221698	0.0765697	0.0491792
18	0.0594485	0.00624469		0.0444318	0.0724718	0.0732418	0.0746755	0.0469339	0.0384072	0.0382371	0.0373061	0.11224	0.0867025	0.101629	0.0415475	0.0340593	0.0909361	0.0654304	0.0159204	0.0229215	0.0795991	0.0528319
19.5	0.0638154	0.00674459		0.0501912	0.0812879	0.0808724	0.0800902	0.0495823	0.0426424	0.0414746	0.038047	0.116753	0.0942185	0.111971	0.0462571	0.033384	0.0972003	0.067709	0.0164376	0.0244053	0.0843542	0.0556146
21	0.0686772	0.00740041		0.0561047	0.0917571	0.0888921	0.0860779	0.0530365	0.0464447	0.0450383	0.0388754	0.124494	0.101722	0.121138	0.0494172	0.0343161	0.105172	0.0702393	0.0167708	0.0255375	0.0931264	0.0567057
22.5	0.0731838	0.00797995		0.0624919	0.100274	0.0967139	0.0897633	0.0558318	0.0507352	0.0484497	0.0400018	0.133141	0.110902	0.128578	0.0529356	0.0358421	0.113021	0.070625	0.0176568	0.0255031	0.0973864	0.0606386
24	0.0775764	0.00849382		0.0679361	0.107667	0.10437	0.0948881	0.0584668	0.0554751	0.0515483	0.0425248	0.140193	0.11738	0.135987	0.0561187	0.037229	0.121343	0.0719614	0.0186839	0.0269799	0.103416	0.0617821
25.5	0.081753	0.00899763		0.073215	0.117474	0.111783	0.100351	0.0613722	0.0601063	0.0543012	0.0424759	0.14635	0.125349	0.142793	0.0604202	0.0370671	0.126662	0.0728955	0.0202436	0.0285178	0.107308	0.0646202
27	0.0864292	0.00944559		0.0790366	0.127998	0.119615	0.10675	0.0656135	0.0651486	0.0589668	0.0441826	0.145898	0.134608	0.152218	0.0636924	0.0370783	0.132375	0.0770663	0.021483	0.0302283	0.113015	0.0671801
28.5	0.0908123	0.00986835		0.0849378	0.138462	0.12711	0.112174	0.0683051	0.0700605	0.0636699	0.0461986	0.143111	0.144045	0.161012	0.0668164	0.0386146	0.137928	0.0791259	0.0222816	0.0309889	0.118674	0.0719191
30	0.0944858	0.0103927		0.0906195	0.148374	0.134692	0.118223	0.0719714	0.074729	0.0658478	0.0471224	0.143341	0.152572	0.169089	0.0693445	0.040387	0.143095	0.0773781	0.0223925	0.0319752	0.121738	0.0723392
31.5	0.0990147	0.0110337		0.0970573	0.16022	0.141959	0.124169	0.0755168	0.0787967	0.0684181	0.0489177	0.146543	0.161459	0.178192	0.0718233	0.0413667	0.150018	0.0799671	0.0233127	0.0331184	0.127343	0.0730831
33	0.103444	0.0115601		0.102682	0.170558	0.149491	0.131272	0.0793797	0.0830677	0.0711991	0.0499452	0.147963	0.171126	0.185597	0.0746759	0.0427707	0.156926	0.0846531	0.0249948	0.0342144	0.129155	0.0757724
34.5	0.108345	0.0120283		0.108362	0.181061	0.157335	0.137996	0.0835529	0.0893718	0.0744887	0.0529437	0.152983	0.178545	0.19123	0.0785378	0.0440212	0.162357	0.088287	0.0265408	0.0359895	0.136276	0.0786818
36	0.113127	0.0126718		0.114026	0.191616	0.164653	0.144639	0.0883338	0.0937956	0.0776881	0.0536653	0.158725	0.189405	0.197613	0.0839162	0.0435527	0.169914	0.0914025	0.0279425	0.0374665	0.141406	0.0796483
37.5	0.117538	0.0133572		0.119614	0.202537	0.172163	0.151995	0.091644	0.099069	0.0808306	0.0555614	0.162224	0.200266	0.204002	0.0872623	0.0441522	0.176136	0.0905277	0.028409	0.0374077	0.148281	0.0811368
39	0.122162	0.0139252		0.125335	0.211329	0.178799	0.159604	0.0964744	0.104366	0.0838133	0.0543209	0.166737	0.20963	0.20991	0.09184	0.0463998	0.185353	0.0941399	0.029679	0.0378308	0.15107	0.0844526
40.5	0.126908	0.0144631		0.13115	0.222628	0.185863	0.166808	0.100643	0.110065	0.0875565	0.0551491	0.173747	0.215036	0.217447	0.0958388	0.0488227	0.191285	0.0961573	0.0307108	0.0395711	0.155798	0.0869811
42	0.131574	0.0151345		0.135934	0.233195	0.192365	0.171796	0.104717	0.113999	0.0900496	0.0569977	0.18301	0.225541	0.223283	0.0995649	0.0501283	0.200774	0.0982471	0.0317985	0.0411665	0.16016	0.0871733
43.5	0.13604	0.0156718		0.140799	0.244997	0.19904	0.176152	0.108272	0.120143	0.0932888	0.0596601	0.18962	0.232111	0.228577	0.102144	0.0499579	0.206798	0.100921	0.0328278	0.0424951	0.166289	0.0906707
45	0.139702	0.0162032		0.14549	0.255871	0.205712	0.178921	0.112973	0.125558	0.0952179	0.0608143	0.19256	0.240884	0.23359	0.103769	0.0493198	0.210696	0.0997784	0.0346885	0.043471	0.170698	0.0943263
46.5	0.143386	0.0168254		0.149206	0.267393	0.212093	0.183521	0.117298	0.131168	0.0976107	0.0598666	0.195985	0.250103	0.237368	0.106822	0.0496702	0.215899	0.100682	0.0358163	0.0436451	0.175885	0.0942964
48	0.146937	0.0172624		0.152834	0.279898	0.218009	0.185754	0.121054	0.138005	0.100567	0.0613036	0.195971	0.256867	0.241109	0.108636	0.0518248	0.219028	0.102132	0.0374472	0.0445659	0.181524	0.0952799
49.5	0.150356	0.0177012		0.155878	0.291603	0.223112	0.186241	0.125473	0.144164	0.103181	0.0622893	0.200835	0.262962	0.244156	0.110691	0.0537826	0.221724	0.103357	0.0385096	0.0456249	0.186852	0.0963215
51	0.154099	0.0182182		0.159914	0.303824	0.227887	0.186497	0.129551	0.147994	0.104866	0.0623448	0.2063	0.269935	0.24751	0.113848	0.0575692	0.228298	0.102764	0.0404861	0.0468122	0.19358	0.0979018
52.5	0.15719	0.0185931		0.163409	0.313088	0.232148	0.18623	0.133457	0.153962	0.108381	0.0637248	0.209435	0.276018	0.251662	0.11599	0.0589053	0.232988	0.103022	0.0415609	0.0481129	0.194468	0.100055
54	0.160777	0.0191537		0.165931	0.324919	0.237009	0.184342	0.137725	0.159327	0.11105	0.0663773	0.212726	0.284977	0.256891	0.119203	0.0600202	0.239256	0.102043	0.043197	0.0499708	0.200021	0.0997821
55.5	0.163538	0.0195359		0.168937	0.333504	0.241191	0.18477	0.139961	0.165352	0.113016	0.0690337	0.214207	0.291642	0.259944	0.122697	0.0602115	0.242002	0.0995517	0.0449962	0.0506029	0.203687	0.101915
57	0.166949	0.0199034		0.172399	0.344337	0.245117	0.184897	0.144651	0.170713	0.114274	0.0706453	0.216739	0.296072	0.262161	0.126465	0.061477	0.247484	0.0997244	0.0467723	0.0522553	0.209145	0.106706
58.5	0.169641	0.0201421		0.175774	0.354009	0.248565	0.183022	0.147839	0.175611	0.114469	0.0754798	0.216706	0.301169	0.265531	0.129094	0.0635463	0.250244	0.102906	0.0486269	0.0540599	0.208609	0.107915
60	0.17196	0.0205267		0.178618	0.365537	0.251431	0.179547	0.151424	0.181335	0.113637	0.076535	0.216506	0.304693	0.268241	0.131938	0.0663662	0.253132	0.0996334	0.0497402	0.055776	0.21205	0.111092
61.5	0.17503	0.0209279		0.18105	0.374846	0.25517	0.178824	0.153519	0.187693	0.11542	0.0792126	0.217495	0.311652	0.274551	0.135673	0.0685575	0.25391	0.099234	0.0507252	0.0573755	0.21692	0.113742
63	0.17768	0.0212292		0.184367	0.381954	0.257094	0.179349	0.157233	0.193098	0.117299	0.0807348	0.220462	0.315253	0.279975	0.138474	0.070264	0.25669	0.096966	0.0529232	0.0579524	0.218935	0.116891
64.5	0.179921	0.0216193		0.18836	0.390036	0.259666	0.177848	0.159352	0.19811	0.117576	0.0836842	0.22218	0.317919	0.285382	0.14017	0.0705014	0.260349	0.0924767	0.0548736	0.0584855	0.221717	0.119802
66	0.182656	0.0219952		0.191699	0.398146	0.262586	0.177608	0.164591	0.204712	0.119393	0.0864002	0.226147	0.320125	0.289526	0.140707	0.0680732	0.263481	0.0909807	0.0569238	0.0600506	0.226802	0.122506
67.5	0.185165	0.0224182		0.193603	0.40726	0.265355	0.174451	0.169292	0.209585	0.120349	0.0882236	0.23292	0.319391	0.295721	0.142141	0.0687787	0.267401	0.0870092	0.0586431	0.0615371	0.232043	0.124432
69	0.188008	0.0227784		0.19631	0.414385	0.267951	0.171419	0.173061	0.215244	0.120872	0.0922363	0.238432	0.323908	0.299512	0.144823	0.0702777	0.271556	0.0853443	0.0602346	0.0609498	0.235766	0.129861
70.5	0.190824	0.0229745		0.199223	0.418853	0.27086	0.172656	0.179212	0.22151	0.122445	0.0944029	0.243025	0.325057	0.304487	0.148315	0.0717896	0.273506	0.0863322	0.0621069	0.0598118	0.238436	0.133634
72	0.193471	0.0231547		0.201658	0.424008	0.272963	0.172047	0.182869	0.228105	0.122705	0.0961303	0.24833	0.325394	0.308511	0.151338	0.0734538	0.277187	0.0894785	0.0643598	0.0602809	0.240838	0.136289
73.5	0.196366	0.023422		0.204129	0.430341	0.275586	0.171905	0.187633	0.23325	0.124002	0.0987302	0.256419	0.322187	0.313514	0.153653	0.0738753	0.283574	0.0904958	0.0661335	0.0613745	0.245506	0.138639
75	0.199017	0.02363		0.206562	0.435899	0.279088	0.171429	0.192549	0.238319	0.125318	0.101263	0.26511	0.320245	0.317118	0.156583	0.0754706	0.288998	0.0917912	0.0678884	0.0619085	0.244412	0.141367
76.5	0.201081	0.0238308		0.209071	0.440825	0.282311	0.171349	0.197274	0.244088	0.124308	0.102434	0.268026	0.318626	0.318814	0.159096	0.0762756	0.294682	0.0932784	0.0702249	0.0622287	0.2454	0.142229
78	0.203872	0.0240167		0.211892	0.446747	0.286297	0.172587	0.20375	0.249136	0.12527	0.104452	0.273671	0.317301	0.323067	0.162152	0.0795583	0.297349	0.0977291	0.0718834	0.0618099	0.246439	0.142471
79.5	0.206387	0.0243037		0.214146	0.4515	0.289341	0.173039	0.209489	0.253462	0.125962	0.106841	0.285042	0.31562	0.326388	0.16461	0.0801817	0.301824	0.0979442	0.0740677	0.0621367	0.247932	0.141816
81	0.208558	0.024447		0.216041	0.454083	0.293308	0.174998	0.212796	0.260172	0.125064	0.109088	0.291325	0.31417	0.329328	0.16562	0.0806109	0.304644	0.0983105	0.0767539	0.0631531	0.247602	0.145525
82.5	0.210652	0.0246629		0.218412	0.457518	0.296936	0.176272	0.218113	0.265805	0.125533	0.110122	0.299722	0.312731	0.331177	0.167459	0.0803612	0.307153	0.0970167	0.0789305	0.0643955	0.246878	0.147842
84	0.212637	0.0248104		0.221319	0.46233	0.299627	0.175345	0.221634	0.269405	0.124954	0.113154	0.305259	0.31	0.331593	0.168708	0.0803918	0.31145	0.0996912	0.0811969	0.0650035	0.247929	0.151113
85.5	0.214522	0.0249505		0.222938	0.463146	0.302049	0.176613	0.225223	0.275879	0.126293	0.115404	0.310587	0.311183	0.33118	0.170059	0.0804366	0.315542	0.0983925	0.0835377	0.0650456	0.249937	0.152467
87	0.216666	0.0251116		0.224518	0.465157	0.305218	0.178008	0.228319	0.280319	0.127174	0.119138	0.317049	0.313456	0.332296	0.172448	0.0814785	0.318609	0.0963585	0.0856537	0.0655615	0.250505	0.155383
88.5	0.218172	0.0250509		0.225759	0.467202	0.306091	0.179099	0.231876	0.285147	0.128124	0.124299	0.318857	0.310366	0.33193	0.175558	0.0812288	0.320222	0.0976306	0.088626	0.0665082	0.250182	0.156558
90	0.220269	0.025115		0.228502	0.467473	0.307256	0.179855	0.233363	0.291855	0.128543	0.127728	0.329169	0.308515	0.331923	0.179157	0.0807522	0.323211	0.100636	0.0912083	0.0667899	0.250349	0.158828
91.5	0.221686	0.0252759		0.230322	0.467519	0.308436	0.181279	0.236192	0.296198	0.129762	0.128824	0.337516	0.305226	0.335467	0.182377	0.0819094	0.326722	0.0985033	0.0937813	0.0669004	0.248969	0.15613
93	0.22296	0.0254987		0.232351	0.468486	0.309071	0.185019	0.23783	0.300526	0.13096	0.127101	0.342121	0.300951	0.339333	0.183748	0.0798939	0.330537	0.0937255	0.0960277	0.0676921	0.251836	0.159026
94.5	0.224399	0.0255571		0.234311	0.469738	0.309831	0.186513	0.2389	0.304839	0.130772	0.13056	0.346787	0.302975	0.339437	0.185876	0.0787268	0.331839	0.0944684	0.0998121	0.0685016	0.249569	0.160131
96	0.225967	0.0256569		0.236194	0.471941	0.309761	0.1888	0.241364	0.309233	0.131719	0.131733	0.353337	0.2996	0.337755	0.187611	0.0788881	0.336753	0.0968318	0.102185	0.0685817	0.250631	0.160457
97.5	0.226924	0.0255847		0.237363	0.471827	0.309653	0.190772	0.243242	0.3125	0.132797	0.133507	0.356244	0.294657	0.33883	0.188448	0.081404	0.337074	0.0961581	0.105334	0.0698188	0.25277	0.159151
99	0.228262	0.0255373		0.238781	0.471341	0.30952	0.194235	0.244894	0.318126	0.136251	0.135262	0.35731	0.291754	0.341314	0.189713	0.0814319	0.338289	0.0942656	0.107265	0.0721146	0.253155	0.161949
100.5	0.229628	0.0255974		0.239747	0.472778	0.310336	0.200119	0.246453	0.320651	0.138617	0.137039	0.359936	0.292295	0.34299	0.190701	0.0810837	0.340549	0.0936189	0.110028	0.0737726	0.252	0.160214
102	0.230775	0.0254535		0.240118	0.472322	0.309541	0.208308	0.24754	0.324498	0.140956	0.140267	0.358293	0.291404	0.342411	0.192439	0.0788897	0.34398	0.0967374	0.113766	0.0745116	0.248445	0.160289
103.5	0.231913	0.0253159		0.241146	0.470214	0.309169	0.212744	0.249804	0.328815	0.142981	0.140973	0.359826	0.292215	0.341589	0.19417	0.0773603	0.344201	0.101776	0.116971	0.0751898	0.247366	0.159845
105	0.233119	0.0253535		0.24192	0.46899	0.309355	0.217686	0.250381	0.332644	0.145364	0.141592	0.360288	0.291775	0.343277	0.196782	0.0771499	0.350154	0.100136	0.119664	0.0765658	0.24633	0.159209
106.5	0.234413	0.0253202		0.241956	0.469825	0.309348	0.224452	0.249034	0.335214	0.1465	0.140283	0.359713	0.29191	0.345718	0.199438	0.0780466	0.3528	0.102349	0.123105	0.0775554	0.246032	0.160567
108	0.236421	0.025309		0.241679	0.472036	0.308597	0.232803	0.249716	0.338978	0.149222	0.142511	0.362078	0.293402	0.348017	0.201715	0.0793891	0.354106	0.106028	0.126031	0.0776573	0.245774	0.16226
109.5	0.237554	0.025254		0.240713	0.468989	0.307757	0.239193	0.248339	0.339837	0.151352	0.144899	0.362518	0.294382	0.350948	0.204132	0.0786333	0.35906	0.107451	0.129298	0.0778315	0.24758	0.160609
111	0.23902	0.025322		0.239787	0.468632	0.307603	0.245999	0.249117	0.342703	0.154043	0.146607	0.367984	0.297452	0.34956	0.207557	0.076196	0.361393	0.106975	0.132577	0.0782863	0.246101	0.162798
112.5	0.240433	0.0253662		0.23845	0.469329	0.306335	0.248405	0.250109	0.345845	0.157646	0.14866	0.372954	0.296088	0.349635	0.209302	0.0738771	0.364687	0.109245	0.135703	0.0793175	0.248612	0.164034
114	0.241099	0.0254241		0.236741	0.470366	0.305451	0.250742	0.249336	0.34963	0.158868	0.150185	0.376329	0.295759	0.348141	0.210659	0.0707178	0.366535	0.111353	0.138803	0.0802914	0.245824	0.165146
115.5	0.242177	0.0254242		0.235711	0.471155	0.303354	0.255537	0.249508	0.352561	0.162079	0.150175	0.378832	0.298099	0.346841	0.212816	0.0692705	0.367831	0.114874	0.141636	0.0815444	0.245596	0.16395
117	0.243254	0.0252762		0.23416	0.467797	0.301826	0.259243	0.245939	0.356069	0.166961	0.149429	0.382934	0.29597	0.348763	0.215069	0.0697089	0.367756	0.118209	0.14493	0.0822498	0.248146	0.166656
118.5	0.243594	0.0252319		0.232802	0.465933	0.300326	0.261349	0.244699	0.360371	0.16999	0.147941	0.383598	0.296805	0.349878	0.21639	0.0692461	0.364909	0.116953	0.147882	0.0824813	0.248503	0.168229
120	0.244337	0.0251111		0.230982	0.467048	0.298059	0.265607	0.240161	0.364423	0.17347	0.149436	0.379429	0.298869	0.351951	0.219236	0.0692241	0.364545	0.120771	0.152179	0.0834339	0.245853	0.167729
121.5	0.244805	0.0249415		0.228787	0.463734	0.296176	0.268337	0.237578	0.368073	0.177074	0.152464	0.374982	0.301423	0.353024	0.222799	0.0657536	0.364511	0.123841	0.155967	0.0840265	0.244755	0.167999
123	0.245585	0.0246957		0.22658	0.459044	0.293929	0.274722	0.235171	0.371248	0.181415	0.153262	0.372223	0.300441	0.355289	0.225633	0.0648476	0.36311	0.123967	0.160109	0.0858995	0.246912	0.172312
124.5	0.246352	0.0245714		0.22497	0.456695	0.291615	0.280835	0.231172	0.375166	0.184488	0.155035	0.371887	0.298568	0.355502	0.227955	0.063714	0.36326	0.127438	0.163808	0.086968	0.248939	0.172663
126	0.24667	0.0243764		0.223438	0.451205	0.288502	0.283768	0.227864	0.378501	0.188327	0.157638	0.369711	0.299865	0.355129	0.230715	0.0608929	0.362374	0.130481	0.168269	0.0872024	0.251466	0.171385
127.5	0.247578	0.0242977		0.22005	0.449221	0.285687	0.285894	0.223488	0.380957	0.193489	0.161584	0.372681	0.30138	0.356097	0.233151	0.0598603	0.359803	0.134004	0.171976	0.0868877	0.25754	0.170234
129	0.248102	0.0240842		0.217517	0.445805	0.282465	0.285056	0.219261	0.38439	0.199149	0.161971	0.373009	0.300745	0.356694	0.23497	0.060914	0.356913	0.138864	0.176427	0.0878097	0.263652	0.168325
130.5	0.248353	0.0241447		0.214879	0.445879	0.280336	0.290763	0.215587	0.385687	0.205503	0.156016	0.376167	0.295887	0.359612	0.23803	0.0618509	0.354615	0.140327	0.179109	0.0891793	0.264087	0.16519
132	0.248517	0.0242631		0.213275	0.444073	0.277896	0.292382	0.210811	0.389198	0.211002	0.150427	0.380535	0.294091	0.3613	0.242308	0.0596727	0.351405	0.140229	0.183987	0.0895099	0.264203	0.165517
133.5	0.248188	0.0243361		0.21129	0.446027	0.27548	0.293448	0.206249	0.390631	0.213905	0.143855	0.378936	0.291178	0.364691	0.245969	0.0605487	0.348079	0.141804	0.187363	0.0889388	0.261875	0.165304
135	0.248956	0.0243768		0.208583	0.445026	0.272946	0.295316	0.203212	0.393323	0.219563	0.142353	0.38061	0.291988	0.367567	0.248536	0.0611972	0.346967	0.143704	0.189805	0.089247	0.26398	0.166236
136.5	0.249164	0.024404		0.206436	0.444139	0.269161	0.297101	0.19898	0.397188	0.223985	0.14219	0.383149	0.28659	0.369014	0.249974	0.061294	0.343523	0.144567	0.192457	0.0911755	0.26894	0.164249
138	0.249854	0.0245298		0.203737	0.447054	0.265981	0.301106	0.195411	0.399925	0.227726	0.141627	0.388083	0.282385	0.369411	0.252342	0.061612	0.341599	0.144528	0.195746	0.0932211	0.269231	0.166504
139.5	0.249963	0.0247181		0.201499	0.449128	0.262128	0.301046	0.190996	0.402396	0.229178	0.13999	0.393377	0.281411	0.370276	0.255601	0.0630006	0.341411	0.143958	0.198417	0.0942065	0.265903	0.165373
141	0.250539	0.0249645		0.199348	0.453765	0.260176	0.300991	0.187741	0.407166	0.231138	0.142134	0.396657	0.275353	0.371839	0.256876	0.0632497	0.340781	0.144492	0.20271	0.0934231	0.268457	0.163938
142.5	0.250982	0.0251429		0.198109	0.456644	0.25838	0.298504	0.182484	0.408949	0.233002	0.145378	0.402877	0.27053	0.375866	0.257702	0.0648616	0.338704	0.143674	0.205788	0.0934367	0.269518	0.164257
144	0.251292	0.0254553		0.196492	0.457861	0.257851	0.296357	0.178896	0.412487	0.235978	0.141057	0.413376	0.263112	0.380692	0.258678	0.0674929	0.333886	0.141455	0.210197	0.0949756	0.271046	0.162663
145.5	0.251969	0.0257647		0.196036	0.459275	0.257119	0.292772	0.171899	0.414879	0.238251	0.137772	0.42356	0.263007	0.385212	0.261408	0.0677339	0.327813	0.141788	0.21376	0.0969569	0.27456	0.163606
147	0.252882	0.0261081		0.195175	0.462315	0.257067	0.291129	0.167193	0.418449	0.240576	0.138273	0.431294	0.261314	0.390318	0.263906	0.0662777	0.320844	0.141658	0.218098	0.0983984	0.27869	0.163775
148.5	0.253719	0.0264359		0.194632	0.463406	0.255916	0.287716	0.161814	0.420485	0.242611	0.138508	0.442288	0.255561	0.396584	0.267039	0.0664028	0.313251	0.140801	0.22277	0.0996605	0.284471	0.166742
150	0.253867	0.026697		0.194835	0.466512	0.256599	0.280812	0.156408	0.423379	0.244907	0.137895	0.446312	0.244835	0.40202	0.269645	0.0632857	0.308228	0.145961	0.227644	0.100179	0.284327	0.169698
151.5	0.254018	0.0270231		0.194908	0.467882	0.256767	0.27538	0.14989	0.425936	0.244567	0.136929	0.45379	0.239287	0.406445	0.270856	0.0622477	0.300908	0.148192	0.230657	0.101977	0.28989	0.169839
153	0.254099	0.027282		0.195122	0.468737	0.257231	0.272604	0.142982	0.427331	0.24547	0.136607	0.459112	0.236986	0.40877	0.271029	0.0597687	0.29384	0.150365	0.233423	0.103544	0.29473	0.170226
154.5	0.254572	0.0274973		0.194846	0.469661	0.25817	0.271205	0.135917	0.428581	0.247815	0.139242	0.463313	0.235489	0.410925	0.271585	0.0569607	0.289016	0.151932	0.237447	0.105472	0.297885	0.171399
156	0.25466	0.0280164		0.194714	0.469269	0.258822	0.271388	0.128798	0.430825	0.250857	0.136576	0.476626	0.228934	0.412219	0.272356	0.0568574	0.281851	0.148757	0.242638	0.106085	0.30089	0.170076
157.5	0.253975	0.0284282		0.193655	0.473102	0.258038	0.264912	0.123362	0.431483	0.252878	0.132798	0.481877	0.221119	0.415228	0.273096	0.055841	0.279287	0.14933	0.245379	0.106577	0.298958	0.168606
159	0.254043	0.0290929		0.193346	0.477386	0.258311	0.259142	0.118263	0.431888	0.252546	0.129726	0.495241	0.211752	0.41953	0.274448	0.0536556	0.276106	0.15214	0.25001	0.106736	0.300251	0.166348
160.5	0.25418	0.0297086		0.191877	0.481523	0.257581	0.253042	0.114216	0.431541	0.254055	0.127694	0.511087	0.207491	0.422041	0.274949	0.053128	0.271671	0.152559	0.254687	0.106691	0.297456	0.166127
162	0.254624	0.0301923		0.190063	0.482306	0.256356	0.248934	0.108649	0.434473	0.256286	0.127443	0.524812	0.204235	0.421677	0.276414	0.054883	0.267446	0.152997	0.260003	0.107111	0.298033	0.165744
163.5	0.254322	0.0308002		0.187565	0.484596	0.256719	0.24257	0.102784	0.435825	0.25877	0.124174	0.540292	0.200282	0.420211	0.27892	0.054762	0.258636	0.15483	0.264987	0.107466	0.294387	0.164343
165	0.254669	0.0313876		0.186108	0.486195	0.255241	0.238329	0.096284	0.435905	0.261137	0.124335	0.55636	0.195121	0.419167	0.28131	0.0556651	0.252983	0.155665	0.271508	0.107796	0.295243	0.164353
166.5	0.254596	0.0321035		0.184745	0.486018	0.25534	0.234964	0.0900812	0.434124	0.262935	0.118338	0.576899	0.195711	0.418715	0.2813	0.0566388	0.245078	0.155828	0.276099	0.107406	0.292632	0.164473
168	0.254266	0.0330505		0.18281	0.487695	0.25465	0.229057	0.0846738	0.433828	0.264866	0.114163	0.59862	0.191155	0.419874	0.279223	0.0559784	0.238217	0.154936	0.280698	0.106643	0.292449	0.161526
169.5	0.253656	0.0336968		0.180482	0.486235	0.254589	0.226626	0.0821498	0.432871	0.268952	0.10915	0.610287	0.191979	0.42249	0.279254	0.0518128	0.230155	0.148968	0.28475	0.108053	0.293632	0.157024
171	0.253699	0.0342267		0.179094	0.485997	0.254592	0.226679	0.0773413	0.432636	0.271021	0.106355	0.622301	0.192098	0.423901	0.27983	0.0526961	0.222747	0.152051	0.288371	0.107832	0.29238	0.152355
172.5	0.253499	0.0348142		0.177534	0.491315	0.253645	0.224402	0.073617	0.430518	0.27495	0.10298	0.634781	0.189554	0.42279	0.278211	0.0540388	0.215828	0.153874	0.29274	0.107657	0.28787	0.150173
174	0.252965	0.0352137		0.176413	0.490693	0.252607	0.22362	0.0674322	0.429355	0.279269	0.103221	0.642573	0.186192	0.423132	0.275734	0.0556502	0.208707	0.152962	0.298072	0.108577	0.286666	0.145467
175.5	0.253793	0.0359251		0.174948	0.491829	0.252877	0.226148	0.0644887	0.429588	0.284077	0.103037	0.659346	0.183967	0.425323	0.273061	0.0568523	0.205773	0.151607	0.302307	0.109975	0.28551	0.141351
177	0.25496	0.0365409		0.171236	0.493695	0.254549	0.229096	0.0617219	0.429046	0.291439	0.105272	0.674274	0.181614	0.429035	0.272178	0.0596559	0.197555	0.152862	0.305355	0.11022	0.282968	0.142467
178.5	0.255388	0.0373279		0.168693	0.49726	0.254139	0.231672	0.0571946	0.42732	0.295196	0.102836	0.68898	0.180084	0.434835	0.269826	0.0608692	0.190261	0.151206	0.3078	0.111785	0.281793	0.140616
180	0.255848	0.0380193		0.167113	0.503158	0.255463	0.232649	0.0552042	0.425717	0.302093	0.100566	0.699758	0.175782	0.440239	0.269045	0.0629905	0.187093	0.149268	0.310777	0.111424	0.276102	0.136672
181.5	0.256124	0.0386897		0.165335	0.505413	0.255067	0.233706	0.0531575	0.427334	0.30843	0.0983356	0.711022	0.171457	0.441514	0.26651	0.0641068	0.17874	0.147563	0.314586	0.110587	0.278176	0.135309
183	0.256782	0.0392128		0.162501	0.510623	0.257351	0.231421	0.0483064	0.426844	0.314751	0.0955437	0.717564	0.172204	0.448088	0.263365	0.0684649	0.176334	0.151155	0.316458	0.110229	0.275635	0.132026
184.5	0.257898	0.0398258		0.160686	0.519217	0.25806	0.234631	0.0439201	0.424792	0.318669	0.09616	0.725013	0.171901	0.453513	0.261435	0.0701836	0.171876	0.149953	0.322157	0.110372	0.277114	0.130409
186	0.258462	0.040444		0.15775	0.52532	0.260504	0.234503	0.0411379	0.425553	0.323582	0.0936385	0.732271	0.170248	0.459204	0.254942	0.0723155	0.168729	0.149143	0.326209	0.110815	0.276685	0.128225
187.5	0.258814	0.0409599		0.154143	0.527678	0.262379	0.233083	0.0377333	0.422837	0.332089	0.0924466	0.740846	0.166278	0.463178	0.245617	0.0756342	0.165968	0.150859	0.328539	0.112182	0.279639	0.126338
189	0.260095	0.0416099		0.149478	0.534089	0.262899	0.235091	0.0352311	0.419491	0.341035	0.0918877	0.752246	0.167426	0.46702	0.237533	0.0772441	0.166605	0.150311	0.33078	0.113321	0.283877	0.126243
190.5	0.260769	0.0420724		0.147465	0.53919	0.264235	0.236411	0.0328911	0.412876	0.346158	0.0897969	0.761404	0.171596	0.470142	0.230546	0.0774255	0.166918	0.154721	0.334301	0.111856	0.279605	0.127064
192	0.262613	0.0425824		0.147359	0.549926	0.265579	0.242508	0.030062	0.408348	0.355888	0.0904497	0.768037	0.174995	0.473007	0.22625	0.0796777	0.166617	0.156355	0.337421	0.112064	0.280224	0.124887
193.5	0.264219	0.0430844		0.14696	0.554399	0.268055	0.246412	0.0269303	0.402759	0.365983	0.0928702	0.777361	0.17829	0.477605	0.22197	0.084103	0.160406	0.154854	0.342436	0.113136	0.279167	0.126462
195	0.265731	0.0438022		0.147026	0.555066	0.270463	0.252449	0.026882	0.399528	0.376548	0.0934343	0.793666	0.181791	0.478951	0.214762	0.0832597	0.158774	0.15548	0.348395	0.114236	0.276143	0.122039
196.5	0.266894	0.0446509		0.145647	0.560121	0.272542	0.260218	0.0260162	0.394017	0.387993	0.0923034	0.809942	0.180688	0.481134	0.205862	0.0849514	0.156076	0.155855	0.354503	0.114276	0.267279	0.121568
198	0.268646	0.0456071		0.144944	0.563682	0.274739	0.264111	0.0245587	0.388846	0.397591	0.0939054	0.832309	0.181085	0.482038	0.202716	0.085911	0.154482	0.15734	0.358406	0.114984	0.262225	0.120397
199.5	0.271419	0.0465179		0.145033	0.567827	0.276465	0.275532	0.0254335	0.385117	0.405658	0.0937088	0.854722	0.181959	0.482487	0.197814	0.0852931	0.159809	0.161047	0.362035	0.117143	0.261935	0.117949
201	0.274343	0.0473465		0.145654	0.572237	0.277065	0.287522	0.0270328	0.38207	0.414781	0.0932162	0.875286	0.185769	0.482624	0.19338	0.0901464	0.163685	0.165508	0.365631	0.118691	0.25964	0.112575
ON S phase				single curves
time [s]	MSD	SEM		1	2	3	4	5	6	7	8	9	10	11	12	13	14	15	16	17	18
0	0	0		0	0	0	0	0	0	0	0	0	0	0	0	0	0	0	0	0	0
1.5	0.0124812	0.00126711		0.0138895	0.0102009	0.0246255	0.0131666	0.0103496	0.0103913	0.0188245	0.00547857	0.00812717	0.0116429	0.0173831	0.0198792	0.00673878	0.00405147	0.0159001	0.0148752	0.0103246	0.00881355
3	0.0182633	0.00198501		0.0197171	0.015112	0.0379286	0.0193846	0.0128776	0.0150813	0.0282038	0.00713199	0.013454	0.0165708	0.0292216	0.028872	0.0100392	0.0062523	0.0227589	0.0193979	0.0147637	0.0119721
4.5	0.0226321	0.00257292		0.0276302	0.0180723	0.0492004	0.0253665	0.0159584	0.0183311	0.0335898	0.00934639	0.0163849	0.0180818	0.0354662	0.0381779	0.012719	0.00719529	0.0266087	0.0228677	0.0178376	0.0145442
6	0.0265632	0.00289889		0.0336932	0.0215028	0.0570601	0.031826	0.0191222	0.0233807	0.0360488	0.0105117	0.020377	0.0215598	0.0384259	0.0446153	0.014409	0.00879448	0.0317229	0.0251851	0.0226738	0.0172278
7.5	0.0297964	0.00321183		0.0420783	0.0264045	0.0644266	0.0357936	0.0202548	0.0278394	0.0390344	0.0127983	0.0243282	0.0242611	0.0404622	0.048006	0.0145043	0.0103917	0.0354227	0.0245221	0.0259967	0.0198097
9	0.0327555	0.00348436		0.0486687	0.0307526	0.0709864	0.0406358	0.0230017	0.0323227	0.040273	0.0135382	0.0269259	0.0263456	0.0447319	0.0492588	0.0153755	0.011473	0.0364105	0.0255133	0.030422	0.0229643
10.5	0.0356429	0.00372598		0.0542647	0.0353067	0.0741565	0.0468403	0.023637	0.0374218	0.0437643	0.0151275	0.0276677	0.026341	0.0501024	0.0509579	0.0168887	0.0123036	0.0382894	0.0291524	0.034569	0.0247813
12	0.0387735	0.00409324		0.054382	0.0399738	0.0829839	0.0542166	0.0263586	0.0422844	0.0488584	0.0165147	0.0299654	0.0269344	0.0546735	0.052171	0.0180575	0.0136565	0.0407847	0.0312565	0.0385069	0.0263438
13.5	0.0418985	0.00435252		0.0538053	0.0456518	0.0893471	0.0604668	0.0291047	0.0467504	0.0513372	0.0180218	0.0305081	0.0314269	0.0599448	0.0557481	0.0199262	0.0153846	0.0416463	0.03479	0.0427199	0.0275921
15	0.0451164	0.00479436		0.0566259	0.050726	0.0973606	0.0686566	0.0301553	0.05156	0.0546183	0.0191143	0.0301197	0.0334968	0.0641692	0.0592732	0.0215811	0.0173046	0.0427384	0.0373502	0.0473789	0.0298662
16.5	0.04839	0.00522712		0.0584538	0.0574006	0.105012	0.0758434	0.0320861	0.0577163	0.0563689	0.0210333	0.0295689	0.0354498	0.0670581	0.0644472	0.0236558	0.019161	0.043361	0.0385949	0.0546978	0.0311113
18	0.0517138	0.00552186		0.0598932	0.0641625	0.108895	0.0851262	0.03312	0.0629232	0.0567135	0.0225644	0.0301931	0.0413921	0.0705229	0.0673873	0.024575	0.0213912	0.0458718	0.0430466	0.0604664	0.032603
19.5	0.0550259	0.00606728		0.0590612	0.0690056	0.120862	0.0934577	0.0349832	0.0666037	0.0575598	0.0234753	0.0316792	0.0452385	0.0731134	0.0711888	0.0264952	0.0233258	0.0470765	0.0465388	0.065853	0.0349493
21	0.0584985	0.00664002		0.0591998	0.075289	0.131415	0.100327	0.0369941	0.0710242	0.0641813	0.0244796	0.0308337	0.0461861	0.0780161	0.0720198	0.028607	0.0254328	0.0498109	0.048551	0.0736244	0.0369815
22.5	0.0624569	0.0072548		0.0603231	0.0816465	0.143981	0.107216	0.0397153	0.0769797	0.0696469	0.0264248	0.032499	0.0482913	0.0850498	0.0726095	0.0309754	0.0276262	0.052165	0.0506969	0.0794804	0.0388971
24	0.0660368	0.00778449		0.0616617	0.0877675	0.155484	0.112275	0.0411222	0.0825301	0.0724011	0.0286021	0.0344328	0.0493969	0.0909903	0.0738529	0.0327928	0.030238	0.0558561	0.0532392	0.0847617	0.0412572
25.5	0.069705	0.00821416		0.0620202	0.0938371	0.163199	0.117273	0.0424227	0.0902149	0.0778445	0.0300912	0.0354066	0.0515027	0.0954135	0.0767622	0.0346367	0.0320661	0.0594267	0.0591617	0.0901699	0.0432416
27	0.0728164	0.00858453		0.0609547	0.101416	0.168395	0.122583	0.0451239	0.0943804	0.0804851	0.0306768	0.0358858	0.0525474	0.100788	0.0783788	0.0360193	0.0342916	0.0652412	0.0635943	0.0957404	0.0441935
28.5	0.076434	0.00901225		0.0616877	0.108836	0.176531	0.128522	0.045589	0.0981116	0.0839968	0.0324745	0.0370077	0.0553593	0.103329	0.0809247	0.0391381	0.0365092	0.070334	0.06827	0.102923	0.0462676
30	0.0804737	0.00939262		0.0646326	0.116848	0.18299	0.132969	0.0482842	0.105707	0.0877377	0.0338008	0.0400467	0.0601896	0.108654	0.0841061	0.0419097	0.0387455	0.0733316	0.0715375	0.110394	0.0466413
31.5	0.0837985	0.009752		0.0659231	0.123386	0.18959	0.137858	0.0491021	0.111273	0.0906331	0.0356214	0.0419637	0.0628954	0.112649	0.0855694	0.0446152	0.0410439	0.0755462	0.0738599	0.116743	0.0501003
33	0.0877309	0.0102304		0.0677052	0.129975	0.200401	0.141805	0.0517321	0.116646	0.0935301	0.0370293	0.0436872	0.0654803	0.116409	0.0885822	0.0480825	0.0435592	0.0775688	0.079449	0.124329	0.0531839
34.5	0.0913151	0.010647		0.0707016	0.135491	0.208031	0.146305	0.0526749	0.1209	0.0972555	0.0389371	0.0463759	0.0689624	0.123031	0.0896499	0.0493109	0.0460048	0.0800611	0.0836658	0.13176	0.0545537
36	0.0943344	0.0109387		0.0734019	0.14042	0.212116	0.148277	0.0533006	0.127196	0.09923	0.0401589	0.0478273	0.0715024	0.127042	0.0915542	0.0513175	0.0479183	0.0809806	0.0887877	0.140551	0.0564383
37.5	0.0973943	0.0113427		0.0742331	0.145489	0.219854	0.150285	0.0531123	0.133226	0.0994463	0.0410933	0.0494231	0.0736535	0.130168	0.0948494	0.053326	0.0500373	0.0855217	0.0926501	0.14776	0.0589695
39	0.100774	0.0118538		0.0737346	0.151282	0.229345	0.153617	0.053607	0.138606	0.101173	0.0426396	0.0500008	0.075259	0.134214	0.101519	0.055788	0.0526695	0.0892864	0.0955999	0.154772	0.0608214
40.5	0.103806	0.0122291		0.0716518	0.157268	0.234909	0.156923	0.0545487	0.144485	0.10272	0.0445108	0.0517381	0.0781329	0.136509	0.106208	0.058691	0.0550606	0.0903394	0.0982052	0.163369	0.0632432
42	0.106957	0.0127498		0.0700828	0.1628	0.242564	0.161778	0.0555695	0.151319	0.103508	0.0460931	0.052885	0.0797694	0.141103	0.110942	0.061256	0.0574485	0.0891135	0.102684	0.170939	0.0653646
43.5	0.10981	0.0132268		0.0679167	0.168332	0.249082	0.16568	0.0558275	0.155924	0.105095	0.0472953	0.0524991	0.0809902	0.147081	0.114527	0.0639776	0.0595911	0.0922077	0.104592	0.177899	0.0680633
45	0.112676	0.0135718		0.0672748	0.174211	0.25128	0.170367	0.0568772	0.162656	0.107149	0.0481818	0.0530984	0.0830952	0.150644	0.113789	0.067278	0.0616544	0.0943591	0.108785	0.186943	0.0705248
46.5	0.115227	0.0139265		0.0661371	0.180755	0.253859	0.173033	0.0572203	0.169343	0.108289	0.0485368	0.0533271	0.086082	0.153621	0.116476	0.0701202	0.0640968	0.0946813	0.112897	0.193814	0.0717962
48	0.11833	0.014466		0.0670431	0.185876	0.261117	0.177416	0.0586927	0.177239	0.110888	0.0488253	0.052534	0.0872153	0.157125	0.115799	0.0737772	0.0666772	0.0976127	0.116795	0.202501	0.0728096
49.5	0.121062	0.0149334		0.066984	0.191511	0.266947	0.178914	0.0586939	0.183486	0.114373	0.0492357	0.0513318	0.0874779	0.158878	0.116532	0.0765181	0.0687005	0.100966	0.120926	0.211371	0.0762613
51	0.124173	0.0153445		0.0672761	0.197824	0.270441	0.183103	0.0590793	0.191103	0.116009	0.0505874	0.0528726	0.0879402	0.162456	0.120676	0.0792023	0.0708009	0.101381	0.125898	0.219227	0.0792447
52.5	0.127838	0.0158778		0.0673264	0.205917	0.279118	0.184982	0.060881	0.197579	0.121209	0.0509497	0.0539928	0.0906027	0.164874	0.123796	0.0811517	0.0734511	0.104786	0.130682	0.227568	0.0822122
54	0.130708	0.0163797		0.0666869	0.212301	0.283337	0.187106	0.061454	0.205927	0.123211	0.0525352	0.0536996	0.0907868	0.16686	0.126215	0.0828301	0.0760782	0.108393	0.133534	0.23767	0.0841232
55.5	0.133942	0.0168925		0.0683864	0.218017	0.288742	0.191397	0.0617059	0.212404	0.123398	0.0532457	0.054628	0.091557	0.171873	0.130319	0.0846613	0.07862	0.107492	0.141056	0.246611	0.0868399
57	0.136725	0.0171774		0.0704903	0.223203	0.288158	0.194914	0.0625597	0.222045	0.123019	0.0538398	0.0559381	0.0943797	0.175669	0.13077	0.0871267	0.0807522	0.107538	0.146413	0.253825	0.0904077
58.5	0.139374	0.0175619		0.0730015	0.229224	0.287255	0.201693	0.0633642	0.230056	0.127153	0.0550473	0.0566655	0.0943906	0.177	0.127608	0.0891104	0.0831726	0.10913	0.148738	0.264044	0.0920837
60	0.141701	0.0179269		0.0769162	0.235038	0.285579	0.205161	0.0637732	0.238853	0.129477	0.0557694	0.0575019	0.0959601	0.179133	0.120402	0.0909119	0.0856908	0.108089	0.154157	0.273615	0.0945909
61.5	0.144174	0.0182458		0.0797083	0.238652	0.283073	0.211133	0.064051	0.246832	0.131616	0.0564953	0.0580667	0.0996454	0.182099	0.113904	0.0922005	0.0876456	0.111064	0.159163	0.282245	0.0975348
63	0.146975	0.0185007		0.0832005	0.242199	0.282368	0.213465	0.0660755	0.253366	0.133382	0.058346	0.0594997	0.101317	0.186652	0.108742	0.0949647	0.0901531	0.115823	0.162775	0.291722	0.1015
64.5	0.149777	0.0189466		0.082945	0.246523	0.282988	0.216256	0.0679354	0.259994	0.131929	0.0597394	0.0586113	0.103412	0.196279	0.108918	0.0977369	0.0937982	0.115949	0.167864	0.301058	0.104041
66	0.152529	0.019436		0.0836546	0.249774	0.286143	0.218926	0.0684079	0.265493	0.13227	0.0609076	0.0569555	0.105456	0.203541	0.112156	0.0992807	0.0968869	0.116333	0.173	0.310775	0.105567
67.5	0.155365	0.0199852		0.0833911	0.254192	0.28935	0.220924	0.0687979	0.272495	0.13183	0.0625748	0.0565556	0.107435	0.209878	0.114261	0.10105	0.0999523	0.117437	0.177528	0.321671	0.10725
69	0.159112	0.0205285		0.0852463	0.258543	0.293749	0.225052	0.0694338	0.279794	0.136757	0.063638	0.0554821	0.112093	0.216576	0.119341	0.102012	0.103396	0.11776	0.183464	0.33218	0.109506
70.5	0.16173	0.0210843		0.0848896	0.26136	0.295093	0.229639	0.0678415	0.290011	0.139969	0.0644786	0.0547646	0.112794	0.223558	0.11792	0.104106	0.106804	0.11885	0.185325	0.340454	0.113283
72	0.164405	0.0214462		0.0844266	0.264248	0.289951	0.234484	0.0682053	0.298009	0.144087	0.0651399	0.0547336	0.116142	0.227685	0.116749	0.10688	0.110313	0.122219	0.188559	0.350968	0.116484
73.5	0.167578	0.0218672		0.0852449	0.2664	0.285945	0.239709	0.0691115	0.308091	0.147072	0.067043	0.0560948	0.120017	0.232908	0.116889	0.108898	0.11408	0.126053	0.192209	0.362485	0.11815
75	0.170593	0.0223666		0.0881768	0.268264	0.283626	0.244404	0.0692119	0.317239	0.149512	0.0675635	0.055757	0.124329	0.238234	0.11601	0.111237	0.117637	0.127384	0.197429	0.374034	0.120619
76.5	0.173594	0.0228146		0.0930148	0.270288	0.280344	0.246904	0.0688026	0.326913	0.15074	0.0687729	0.0557939	0.125698	0.243367	0.117589	0.112299	0.121641	0.129232	0.204375	0.384916	0.123999
78	0.176335	0.0233153		0.0951481	0.273375	0.278575	0.251245	0.0680938	0.335902	0.154781	0.0701326	0.0571975	0.128138	0.247416	0.11567	0.113609	0.125947	0.129799	0.206638	0.395613	0.126751
79.5	0.179244	0.0237537		0.0989863	0.275433	0.273773	0.253638	0.0688508	0.347048	0.162285	0.0708337	0.0580758	0.131369	0.24866	0.115397	0.115161	0.128977	0.130402	0.210542	0.40689	0.130072
81	0.182054	0.0242499		0.100741	0.278397	0.267927	0.254983	0.0687237	0.355996	0.168347	0.071276	0.0571949	0.137322	0.25414	0.116504	0.115783	0.132512	0.132563	0.212807	0.418828	0.13293
82.5	0.18419	0.0247067		0.103568	0.278069	0.260888	0.254978	0.0697888	0.365279	0.172497	0.0720007	0.055349	0.140141	0.257397	0.116982	0.117262	0.136436	0.132677	0.216348	0.430584	0.135168
84	0.185994	0.0252769		0.102125	0.278737	0.259297	0.252808	0.0711831	0.374058	0.170135	0.0726434	0.0555374	0.145277	0.262661	0.116122	0.117219	0.141173	0.131228	0.220055	0.441962	0.135667
85.5	0.188198	0.0258786		0.102367	0.279796	0.260189	0.251542	0.0714045	0.382882	0.169583	0.0731144	0.0561316	0.149941	0.263933	0.112997	0.117906	0.145559	0.134938	0.223703	0.454754	0.136828
87	0.189946	0.0265182		0.101607	0.280216	0.260374	0.25252	0.0714577	0.391585	0.170553	0.0738136	0.0563609	0.151412	0.264436	0.109529	0.118707	0.150037	0.134261	0.226816	0.466846	0.138493
88.5	0.19222	0.0271156		0.104479	0.280454	0.256713	0.252576	0.0699872	0.40249	0.170932	0.074331	0.0567142	0.15419	0.266759	0.112977	0.120029	0.154808	0.133903	0.228236	0.479616	0.140764
90	0.194259	0.0276915		0.104706	0.280579	0.254389	0.249237	0.0695534	0.41298	0.173402	0.074594	0.0566878	0.155631	0.271115	0.113169	0.121032	0.159421	0.13638	0.231492	0.490023	0.14227
91.5	0.196156	0.0282579		0.103398	0.28121	0.25551	0.248192	0.0702359	0.423095	0.173573	0.0751248	0.0572637	0.156837	0.271388	0.115303	0.122214	0.164275	0.134679	0.23534	0.499714	0.143447
93	0.197465	0.0288992		0.100644	0.282093	0.253255	0.244304	0.0700122	0.434157	0.172998	0.0757542	0.0569167	0.160506	0.267455	0.11524	0.122997	0.168872	0.133818	0.239307	0.511055	0.144979
94.5	0.19842	0.0294424		0.100515	0.281443	0.248783	0.244841	0.0680144	0.445733	0.170179	0.0757212	0.0586595	0.163032	0.266064	0.113577	0.123707	0.172605	0.134507	0.239299	0.518962	0.145925
96	0.200181	0.0299827		0.102179	0.282946	0.251128	0.242489	0.0676639	0.456039	0.170611	0.0763782	0.0605681	0.167962	0.26732	0.111005	0.122465	0.176353	0.134808	0.239928	0.526823	0.146599
97.5	0.201555	0.0306154		0.102868	0.28217	0.252335	0.239847	0.0668103	0.466786	0.170739	0.0767926	0.0603118	0.171331	0.271401	0.110225	0.122702	0.179923	0.129389	0.240886	0.534982	0.148495
99	0.202877	0.0311734		0.105984	0.280816	0.249703	0.23765	0.0655222	0.475908	0.174442	0.0773396	0.0597356	0.172585	0.272227	0.106217	0.123419	0.183372	0.129234	0.242349	0.544328	0.15095
100.5	0.20419	0.0317412		0.107761	0.282275	0.24387	0.234829	0.0636918	0.486483	0.175395	0.0783229	0.0616168	0.174159	0.26999	0.107393	0.123236	0.186636	0.12636	0.245693	0.553752	0.153959
102	0.205703	0.0322529		0.112131	0.281034	0.244466	0.233095	0.0622894	0.49655	0.176131	0.0786723	0.0635563	0.176139	0.268706	0.108538	0.123243	0.190299	0.123987	0.246755	0.562073	0.154983
103.5	0.20643	0.0328231		0.113344	0.280588	0.24375	0.230042	0.06276	0.505913	0.17456	0.0792692	0.0609958	0.175884	0.265932	0.108166	0.122874	0.193967	0.122634	0.248981	0.570088	0.155998
105	0.207244	0.0333342		0.112586	0.279203	0.246395	0.228749	0.0615589	0.514679	0.169792	0.0788581	0.0594638	0.178084	0.264655	0.109587	0.12253	0.196907	0.121685	0.252025	0.575624	0.158011
106.5	0.208074	0.0337934		0.111397	0.278158	0.246947	0.22412	0.0622411	0.524392	0.167031	0.0792643	0.0599204	0.181004	0.266135	0.108375	0.121492	0.201454	0.119603	0.257149	0.57891	0.157735
108	0.208836	0.0342702		0.111747	0.27642	0.249304	0.221226	0.0623834	0.535226	0.164582	0.0798568	0.0594822	0.183167	0.267784	0.105833	0.120363	0.204817	0.117959	0.260426	0.581078	0.1574
109.5	0.209585	0.0347644		0.111762	0.276922	0.248308	0.21708	0.0634919	0.547244	0.163659	0.0790364	0.0584732	0.185982	0.268802	0.101187	0.120227	0.208057	0.117308	0.265373	0.581995	0.157626
111	0.210294	0.0352005		0.112754	0.276441	0.246317	0.213528	0.0631691	0.557605	0.162162	0.077273	0.0590992	0.190025	0.270326	0.0990272	0.118969	0.211736	0.116704	0.268389	0.58345	0.158312
112.5	0.211157	0.0355369		0.11293	0.274785	0.246465	0.210733	0.0630321	0.568143	0.161871	0.0778715	0.0604824	0.194129	0.267954	0.100513	0.118165	0.216154	0.113914	0.270051	0.584232	0.159401
114	0.212316	0.0360152		0.111861	0.272859	0.250198	0.207114	0.0630921	0.579144	0.162478	0.0777164	0.0604075	0.19691	0.269225	0.102051	0.117366	0.219433	0.112336	0.274253	0.586228	0.159008
115.5	0.213328	0.0365601		0.11149	0.271316	0.253699	0.204612	0.0632738	0.590156	0.162798	0.0781468	0.0621978	0.198302	0.269022	0.101748	0.115724	0.222331	0.111052	0.276574	0.590625	0.156833
117	0.215115	0.0369626		0.114128	0.270381	0.261204	0.204403	0.063646	0.602317	0.161545	0.0786357	0.0645149	0.200637	0.264724	0.10683	0.115455	0.226306	0.107353	0.279745	0.592011	0.158228
118.5	0.216175	0.0373497		0.113561	0.268903	0.261371	0.202335	0.0640388	0.61101	0.163002	0.0786311	0.06696	0.202032	0.262485	0.107887	0.114495	0.229751	0.107694	0.282086	0.596027	0.15889
120	0.21774	0.0377781		0.116671	0.268139	0.262477	0.19971	0.0629916	0.621798	0.167287	0.0781448	0.0688566	0.205359	0.265162	0.107999	0.113319	0.232529	0.10786	0.285454	0.597754	0.157802
121.5	0.218593	0.0381381		0.116799	0.265854	0.261715	0.196304	0.0626791	0.631249	0.170581	0.0784606	0.0699471	0.209045	0.267282	0.104562	0.111615	0.235681	0.108602	0.289276	0.597389	0.157638
123	0.220471	0.0384792		0.120752	0.26441	0.269019	0.191982	0.062882	0.642607	0.172648	0.0789726	0.0718349	0.214078	0.267067	0.107919	0.109	0.23993	0.108802	0.293802	0.595989	0.156777
124.5	0.222083	0.0389156		0.12294	0.263032	0.278297	0.192419	0.0620012	0.653461	0.172774	0.0792853	0.0735605	0.218988	0.263862	0.105072	0.108454	0.243097	0.108789	0.299072	0.595521	0.156864
126	0.223881	0.0393447		0.129327	0.261477	0.288445	0.193805	0.0623003	0.663149	0.172339	0.0783246	0.0741294	0.225755	0.2606	0.106917	0.106647	0.247185	0.106633	0.299915	0.597275	0.155632
127.5	0.225819	0.0397179		0.132104	0.260684	0.299853	0.192228	0.0630499	0.673667	0.174846	0.0778762	0.0750333	0.230379	0.261621	0.10967	0.10331	0.252145	0.106132	0.301198	0.59517	0.155773
129	0.227623	0.0401532		0.136342	0.259206	0.30767	0.191564	0.0632872	0.684889	0.176075	0.0778443	0.0759776	0.235145	0.264173	0.112038	0.101766	0.256759	0.103963	0.303285	0.593896	0.153327
130.5	0.229276	0.0405658		0.138146	0.258018	0.313088	0.190287	0.0643286	0.695794	0.172952	0.0765446	0.0747271	0.237695	0.272342	0.115655	0.0998496	0.25989	0.105289	0.30683	0.591341	0.154184
132	0.231237	0.0409868		0.140993	0.257268	0.317986	0.190283	0.0645436	0.706151	0.17343	0.0754856	0.0741818	0.240171	0.275668	0.117302	0.098813	0.264669	0.110934	0.308559	0.592172	0.153647
133.5	0.232687	0.0414439		0.142267	0.255476	0.324324	0.189275	0.0643663	0.716767	0.176201	0.0742142	0.0750039	0.244449	0.274837	0.118741	0.0986174	0.269359	0.110425	0.31032	0.591908	0.151809
135	0.23409	0.041827		0.142725	0.255983	0.330288	0.189789	0.0663577	0.726685	0.175018	0.0743315	0.0755669	0.246036	0.275199	0.116426	0.0968078	0.274959	0.113551	0.3121	0.590142	0.151654
136.5	0.235049	0.0422976		0.139214	0.25657	0.329977	0.189764	0.0654354	0.737691	0.174661	0.0740614	0.0746679	0.251283	0.276514	0.116563	0.0963402	0.280188	0.115824	0.314849	0.588269	0.149017
138	0.236703	0.0426503		0.138048	0.256693	0.3331	0.187159	0.067976	0.747142	0.179107	0.0744885	0.0764891	0.257352	0.278903	0.115249	0.0950309	0.286096	0.116889	0.317059	0.586285	0.147578
139.5	0.237942	0.0430716		0.133684	0.258228	0.331013	0.184139	0.068697	0.75577	0.184201	0.07507	0.0779989	0.261805	0.280549	0.11667	0.0941771	0.293413	0.113389	0.320604	0.586632	0.146917
141	0.239326	0.0433994		0.133161	0.259721	0.330848	0.182004	0.0715311	0.765977	0.184998	0.0741397	0.0798205	0.265982	0.28067	0.118023	0.0936961	0.300646	0.115118	0.321762	0.583918	0.145848
142.5	0.240126	0.0439929		0.130958	0.261894	0.336832	0.181343	0.0737183	0.777508	0.18346	0.0734129	0.0803511	0.268782	0.277928	0.116186	0.0934424	0.306372	0.114699	0.320202	0.584361	0.14081
144	0.240935	0.0443671		0.134535	0.263861	0.342217	0.179926	0.0738095	0.785798	0.182119	0.0729837	0.0819504	0.272055	0.273632	0.114528	0.0937727	0.311893	0.115239	0.318925	0.583312	0.136271
145.5	0.241999	0.0449406		0.132784	0.265723	0.350783	0.178911	0.0750546	0.794526	0.180869	0.0725666	0.0837581	0.27286	0.269042	0.115817	0.0930374	0.31751	0.115855	0.320299	0.586853	0.129726
147	0.243455	0.0454378		0.134384	0.267658	0.355819	0.175201	0.0757028	0.804143	0.187522	0.0710865	0.0832378	0.275368	0.267324	0.115798	0.091363	0.322708	0.119423	0.321489	0.587667	0.126299
148.5	0.244039	0.0461073		0.130467	0.270973	0.365994	0.170559	0.0757905	0.813179	0.187464	0.0688216	0.0837382	0.280436	0.262243	0.112369	0.0902299	0.328949	0.119006	0.321707	0.588279	0.1225
150	0.245302	0.0466368		0.128866	0.273577	0.369351	0.168159	0.0765858	0.820627	0.189476	0.0673519	0.0835424	0.283402	0.262283	0.113937	0.0894168	0.336403	0.12089	0.325708	0.590343	0.115512
151.5	0.246451	0.0471565		0.12866	0.276492	0.375519	0.166387	0.0771222	0.829653	0.185419	0.0647054	0.0854953	0.286585	0.259932	0.11585	0.0892676	0.343773	0.122961	0.32858	0.589391	0.110333
153	0.247344	0.0475794		0.127977	0.277357	0.381193	0.160935	0.0798147	0.834513	0.184675	0.0633155	0.0865048	0.290504	0.261695	0.115381	0.0890143	0.352023	0.118832	0.33176	0.589324	0.107366
154.5	0.248885	0.047993		0.133799	0.279394	0.387543	0.156244	0.07973	0.841576	0.18069	0.061191	0.0873593	0.294578	0.256807	0.11972	0.0881931	0.360692	0.122408	0.337956	0.587901	0.104143
156	0.249153	0.0485005		0.135796	0.282224	0.394015	0.150548	0.0791592	0.849598	0.180083	0.0605858	0.0888282	0.295828	0.252107	0.11779	0.086477	0.368475	0.119481	0.337837	0.585103	0.100821
157.5	0.250404	0.0488775		0.140009	0.283529	0.397722	0.147714	0.0808036	0.856252	0.180808	0.0583956	0.0884615	0.29866	0.251531	0.119099	0.0853075	0.376484	0.117728	0.343152	0.582135	0.0994862
159	0.251266	0.0493943		0.140886	0.285127	0.404386	0.142576	0.0812309	0.86485	0.176918	0.0576714	0.0896485	0.299634	0.253463	0.119527	0.0839392	0.38368	0.117039	0.345595	0.579311	0.0973021
160.5	0.252174	0.049982		0.137394	0.287801	0.402028	0.138968	0.0811042	0.875404	0.172425	0.0553315	0.0919596	0.301269	0.255257	0.123937	0.0853979	0.390348	0.116924	0.347325	0.581423	0.0948325
162	0.252255	0.0504523		0.127884	0.290049	0.404138	0.135052	0.0790974	0.883033	0.170459	0.0535221	0.0935751	0.302234	0.25671	0.128503	0.084698	0.397646	0.115645	0.34995	0.576366	0.0920262
163.5	0.253486	0.0510168		0.124673	0.2908	0.405591	0.132892	0.0826212	0.891303	0.164854	0.0515727	0.0945541	0.305338	0.266187	0.12928	0.0858659	0.406419	0.113847	0.353634	0.575959	0.0873625
165	0.25436	0.051668		0.119211	0.292967	0.410186	0.134639	0.08212	0.900188	0.1609	0.0508984	0.0952906	0.309874	0.266071	0.127426	0.0864526	0.414316	0.110398	0.35755	0.575353	0.0846375
166.5	0.255119	0.0520786		0.120376	0.292612	0.412185	0.136969	0.0808447	0.907087	0.15887	0.0484558	0.0982094	0.312544	0.2673	0.122853	0.0852495	0.421395	0.11176	0.361273	0.572122	0.0820449
168	0.255585	0.0524294		0.119058	0.293415	0.412394	0.138047	0.0795462	0.912335	0.152323	0.0471485	0.102136	0.310663	0.268513	0.123735	0.0855959	0.430023	0.109732	0.36546	0.569902	0.0805041
169.5	0.256511	0.0526995		0.120747	0.292514	0.41336	0.136804	0.0791596	0.918188	0.151173	0.0443472	0.105481	0.311951	0.273134	0.121404	0.0866179	0.439708	0.112007	0.366961	0.564045	0.0795977
171	0.25812	0.0530149		0.128507	0.291463	0.413759	0.135675	0.078891	0.925828	0.149525	0.043516	0.107137	0.31535	0.281487	0.117584	0.0879874	0.447535	0.115675	0.372257	0.557477	0.0765141
172.5	0.258629	0.0535101		0.13398	0.289892	0.409712	0.133715	0.0783509	0.934442	0.144659	0.0415199	0.109594	0.315	0.288102	0.113617	0.0885338	0.456447	0.11376	0.373635	0.555932	0.0744283
174	0.258889	0.0540331		0.136149	0.286133	0.408319	0.135917	0.0763324	0.942733	0.140592	0.0404111	0.111473	0.315752	0.287917	0.103127	0.0892172	0.465054	0.117249	0.380402	0.552116	0.0711056
175.5	0.259216	0.0544999		0.138617	0.28076	0.409928	0.138397	0.0735354	0.949087	0.134329	0.0380344	0.111439	0.320875	0.289159	0.100253	0.0890384	0.474137	0.118446	0.383668	0.547481	0.0686966
177	0.259866	0.0548626		0.136532	0.279047	0.410387	0.145679	0.0716845	0.955855	0.129065	0.0372343	0.114373	0.323463	0.292019	0.0991739	0.0897679	0.481754	0.118783	0.388152	0.540081	0.0645438
178.5	0.261236	0.0550619		0.134343	0.274748	0.409068	0.153889	0.071028	0.961065	0.125716	0.0354677	0.116929	0.327278	0.296437	0.101005	0.0914156	0.491313	0.123718	0.393101	0.532324	0.0634111
180	0.262629	0.0552559		0.136048	0.271876	0.405952	0.161093	0.0687103	0.965666	0.123483	0.033248	0.118288	0.330903	0.294464	0.104613	0.0942363	0.500953	0.129224	0.397258	0.528832	0.0624712
181.5	0.263252	0.0556887		0.13488	0.267669	0.406431	0.168916	0.0684535	0.97184	0.116371	0.0304307	0.120128	0.334798	0.290932	0.110067	0.0961309	0.510795	0.125735	0.400836	0.5252	0.0589149
183	0.263863	0.0559991		0.137707	0.26073	0.404069	0.175737	0.067936	0.977038	0.113803	0.029058	0.120194	0.339397	0.290923	0.106247	0.0969948	0.517925	0.127668	0.407621	0.519395	0.057095
184.5	0.265197	0.0561346		0.142545	0.255779	0.403058	0.183043	0.0680829	0.981103	0.117035	0.027644	0.122648	0.343642	0.290605	0.105993	0.0976821	0.525466	0.128124	0.409689	0.514628	0.0567799
186	0.266008	0.0562139		0.146043	0.251931	0.39976	0.191874	0.0653327	0.984297	0.118671	0.026983	0.123738	0.347514	0.286123	0.107392	0.100863	0.533898	0.128133	0.41176	0.5074	0.0564267
187.5	0.266574	0.056219		0.14731	0.246001	0.391786	0.197746	0.0669836	0.988708	0.116637	0.0262592	0.126518	0.353886	0.278798	0.109349	0.103356	0.540142	0.135352	0.413209	0.49945	0.0568422
189	0.267917	0.0562967		0.147908	0.238208	0.390699	0.20712	0.0680485	0.9904	0.120588	0.0249059	0.13048	0.35741	0.278777	0.106835	0.106913	0.549963	0.137391	0.415317	0.494565	0.0569766
190.5	0.270009	0.0562961		0.155665	0.23383	0.38684	0.214394	0.0652891	0.993955	0.120401	0.0242493	0.133814	0.361163	0.28505	0.113441	0.111594	0.557191	0.141904	0.421087	0.484008	0.0562807
192	0.271431	0.0562863		0.156852	0.226058	0.380295	0.221727	0.0639701	0.996912	0.117409	0.0247138	0.137003	0.369929	0.287393	0.117906	0.113618	0.563402	0.152069	0.4222	0.475986	0.0583166
193.5	0.271949	0.0563521		0.158827	0.220184	0.375747	0.228006	0.0606712	0.999786	0.116686	0.0246047	0.138193	0.374846	0.285107	0.121776	0.116341	0.570377	0.155995	0.421818	0.467177	0.0589413
195	0.272387	0.0563855		0.162306	0.211659	0.374707	0.23418	0.0590537	1.00081	0.117477	0.0247443	0.140529	0.376742	0.277562	0.122954	0.119015	0.578578	0.15828	0.423356	0.460121	0.0608812
196.5	0.272635	0.0564027		0.164661	0.207452	0.368487	0.23701	0.0553042	1.00136	0.118854	0.0256267	0.140087	0.381613	0.268533	0.122482	0.120106	0.58505	0.166491	0.422479	0.45752	0.0643238
198	0.2733	0.0563967		0.172018	0.198015	0.361683	0.240397	0.0521697	0.999708	0.119054	0.0271024	0.141233	0.38604	0.265248	0.122932	0.124583	0.593544	0.172506	0.426748	0.452898	0.0635215
199.5	0.274511	0.0564413		0.173651	0.191584	0.359202	0.245681	0.0473607	0.997032	0.11902	0.0275129	0.142736	0.391594	0.267643	0.128292	0.129632	0.603743	0.172463	0.423779	0.454992	0.0652844
201	0.274483	0.0565801		0.172306	0.182274	0.352945	0.248213	0.0460895	0.998393	0.117709	0.0294304	0.142484	0.394989	0.264851	0.129599	0.133526	0.613459	0.179453	0.418225	0.451974	0.0647794

## Sheet: Fig 5e
		Frequency of RFB induced replication slippage
	WT, left panel
	sample	noRFB	RFB	normalized (RFB - noRFB)	values on graph (normalizedx100000)
	1	1.45631e-05	0.000580508	0.000565945	56.5945
	2	8.77193e-06	0.000661871	0.000653099	65.3099
	3	9.14634e-06	0.00068932	0.000680174	68.0174
	4	3.68852e-05	0.000610294	0.000573409	57.3409
	5	3.10559e-06	0.000641711	0.000638606	63.8606
	6	8.69565e-06	0.000664671	0.000655975	65.5975
	7	9.00901e-06	0.000592593	0.000583584	58.3584
	8	8.28729e-06	0.000544118	0.00053583	53.583
	pli1Δ, left panel
	sample	noRFB	RFB	normalized (RFB - noRFB)	values on graph (normalizedx100000)
	1	1.49254e-05	0.000558333	0.000543408	54.3408
	2	1.5625e-05	0.000646617	0.000630992	63.0992
	3	2.04082e-05	0.000689922	0.000669514	66.9514
	4	3.14961e-05	0.000599206	0.00056771	56.771
	5	3.78788e-06	0.000577586	0.000573798	57.3798
	6	1.2987e-05	0.000545918	0.000532931	53.2931
	7	1.51515e-05	0.000533835	0.000518683	51.8683
	8	7.57576e-06	0.000669014	0.000661438	66.1438
	nup132Δ, left panel
	sample	noRFB	RFB	normalized (RFB - noRFB)	values on graph (normalizedx100000)
	1	2.41935e-05	0.000407303	0.00038311	38.311
	2	2.73973e-05	0.000427966	0.000400569	40.0569
	3	1.5e-05	0.000430233	0.000415233	41.5233
	4	9.20245e-06	0.000339806	0.000330603	33.0603
	5	2.85714e-06	0.000411458	0.000408601	40.8601
	6	1.16279e-05	0.00038764	0.000376013	37.6013
	7	4.80769e-06	0.000392562	0.000387754	38.7754
	8	1.70455e-05	0.000384937	0.000367892	36.7892
	pli1Δ nup132Δ, left panel
	sample	noRFB	RFB	normalized (RFB - noRFB)	values on graph (normalizedx100000)
	1	1.05634e-05	0.000553797	0.000543234	54.3234
	2	1.07143e-05	0.000608491	0.000597776	59.7776
	3	9.90099e-06	0.000474104	0.000464203	46.4203
	4	1.6129e-05	0.000541401	0.000525272	52.5272
	5	1.23967e-05	0.000555	0.000542603	54.2603
	6	3.6e-05	0.000606897	0.000570897	57.0897
	7	5.26316e-06	0.000509091	0.000503828	50.3828
	8	5.61224e-05	0.000668269	0.000612147	61.2147
		Frequency of RFB induced replication slippage						Frequency of RFB induced replication slippage
	WT, 25 °C, right panel						WT, 32 °C, right panel
	sample	noRFB	RFB	normalized (RFB - noRFB)	values on graph (normalizedx100000)		sample	noRFB	RFB	normalized (RFB - noRFB)	values on graph (normalizedx100000)
	1	3.44828e-05	0.000621495	0.000587013	58.7013		1	8.33333e-05	0.000674242	0.000590909	59.0909
	2	2.80899e-05	0.000448087	0.000419998	41.9998		2	5.47264e-05	0.000776699	0.000721973	72.1973
	3	3.26797e-05	0.000458101	0.000425421	42.5421		3	4.42478e-05	0.000792079	0.000747831	74.7831
	4	6.28743e-05	0.000452381	0.000389507	38.9507		4	9.19118e-05	0.000836364	0.000744452	74.4452
	5	2.75229e-05	0.000533333	0.00050581	50.581		5	0.000106195	0.000804196	0.000698001	69.8001
	6	4.11765e-05	0.000565891	0.000524715	52.4715		6	6.66667e-05	0.000781818	0.000715152	71.5152
	7	5.14286e-05	0.000571429	0.00052	52		7	6.57277e-05	0.000710526	0.000644799	64.4799
	8	4.59184e-05	0.000478049	0.00043213	43.213		8	4.8951e-05	0.000854015	0.000805064	80.5064
	pli1Δ, 25 °C, right panel						pli1Δ, 32 °C, right panel
	sample	noRFB	RFB	normalized (RFB - noRFB)	values on graph (normalizedx100000)		sample	noRFB	RFB	normalized (RFB - noRFB)	values on graph (normalizedx100000)
	1	4.22535e-05	0.000483871	0.000441617	44.1617		1	9.375e-05	0.000804878	0.000711128	71.1128
	2	8.73786e-05	0.000597222	0.000509844	50.9844		2	6.91824e-05	0.000536232	0.000467049	46.7049
	3	9.86547e-05	0.000435407	0.000336752	33.6752		3	5.31915e-05	0.000743243	0.000690052	69.0052
	4	2.72727e-05	0.000328063	0.000300791	30.0791		4	3.26087e-05	0.0007	0.000667391	66.7391
	5	9.375e-05	0.000656	0.00056225	56.225		5	6.66667e-05	0.000581967	0.000515301	51.5301
	6	2.9703e-05	0.000619048	0.000589345	58.9345		6	6.33803e-05	0.000842424	0.000779044	77.9044
	7	6.06061e-05	0.000533898	0.000473292	47.3292		7	5.09554e-05	0.000789474	0.000738518	73.8518
	8	2.95858e-05	0.000659722	0.000630136	63.0136		8	2.02703e-05	0.000828947	0.000808677	80.8677
	slx8-29, 25 °C, right panel						slx8-29, 32 °C, right panel
	sample	noRFB	RFB	normalized (RFB - noRFB)	values on graph (normalizedx100000)		sample	noRFB	RFB	normalized (RFB - noRFB)	values on graph (normalizedx100000)
	1	2.1097e-05	0.000502857	0.00048176	48.176		1	9.09091e-05	0.000557895	0.000466986	46.6986
	2	3.0303e-05	0.000406114	0.000375811	37.5811		2	5.12821e-05	0.000378571	0.000327289	32.7289
	3	1.20482e-05	0.000378995	0.000366947	36.6947		3	7.31707e-05	0.000348837	0.000275666	27.5666
	4	2.0979e-05	0.000405405	0.000384426	38.4426		4	4.5045e-05	0.000252174	0.000207129	20.7129
	5	7.47126e-05	0.000652893	0.00057818	57.818		5	8.26446e-05	0.000318182	0.000235537	23.5537
	6	0.000166667	0.000754237	0.000587571	58.7571		6	0.000162791	0.000539823	0.000377032	37.7032
	7	0.000119497	0.000688525	0.000569028	56.9028		7	0.000220779	0.000817308	0.000596528	59.6528
	8	8.33333e-05	0.000695652	0.000612319	61.2319		8	8.06452e-05	0.000712644	0.000631999	63.1999
	pli1Δ slx8-29, 25 °C, right panel						pli1Δ slx8-29, 32 °C, right panel
	sample	noRFB	RFB	normalized (RFB - noRFB)	values on graph (normalizedx100000)		sample	noRFB	RFB	normalized (RFB - noRFB)	values on graph (normalizedx100000)
	1	7.94393e-05	0.000409722	0.000330283	33.0283		1	9.89011e-05	0.000564103	0.000465201	46.5201
	2	6.11354e-05	0.000496894	0.000435759	43.5759		2	4.65116e-05	0.000559524	0.000513012	51.3012
	3	2.92683e-05	0.000421384	0.000392115	39.2115		3	5.06329e-05	0.000597938	0.000547305	54.7305
	4	0.00010303	0.00047093	0.0003679	36.79		4	0.00011	0.000777778	0.000667778	66.7778
	5	9.09091e-05	0.000605263	0.000514354	51.4354		5	2.58621e-05	0.00087069	0.000844828	84.4828
	6	9.02256e-05	0.000524272	0.000434046	43.4046		6	3.84615e-05	0.000865217	0.000826756	82.6756
	7	0.00012963	0.00065	0.00052037	52.037		7	3.4965e-05	0.000732601	0.000697636	69.7636
	8	0.000165138	0.00065625	0.000491112	49.1112		8	5.74713e-06	0.001	0.000994253	99.4253

## Sheet: Fig 5g
			Frequency of RFB induced replication slippage						Frequency of RFB induced replication slippage
		WT						nup132Δ
		sample	noRFB	RFB	normalized (RFB - noRFB)	values on graph (normalizedx100000)		sample	noRFB	RFB	normalized (RFB - noRFB)	values on graph (normalizedx100000)
		1	3.3557e-05	0.000608696	0.000575139	57.5139		1	3.87597e-05	0.00039	0.00035124	35.124
		2	5.29101e-05	0.000716049	0.000663139	66.3139		2	4.87805e-05	0.000583333	0.000534553	53.4553
		3	2.88462e-05	0.00108772	0.00105887	105.887		3	6.74157e-05	0.000540984	0.000473568	47.3568
		4	1.76211e-05	0.000831325	0.000813704	81.3704		4	5.84795e-05	0.000514706	0.000456226	45.6226
		5	0.0001	0.000581921	0.000481921	48.1921		5	6.08696e-05	0.00042029	0.00035942	35.942
		6	0.000108696	0.000609756	0.00050106	50.106		6	7.65027e-05	0.000509804	0.000433301	43.3301
		7	0.000108911	0.000847619	0.000738708	73.8708		7	7.40741e-05	0.000530973	0.000456899	45.6899
		8	6.87023e-05	0.000787546	0.000718843	71.8843		8	0.000108434	0.0006875	0.000579066	57.9066
		Low SUMO						Low SUMO nup132Δ
		sample	noRFB	RFB	normalized (RFB - noRFB)	values on graph (normalizedx100000)		sample	noRFB	RFB	normalized (RFB - noRFB)	values on graph (normalizedx100000)
		1	5.85937e-05	0.00126887	0.00121027	121.027		1	4.95868e-05	0.00105983	0.00101024	101.024
		2	5.28846e-05	0.00103788	0.000984994	98.4994		2	5.68182e-05	0.000792952	0.000736133	73.6133
		3	6.72646e-05	0.00126761	0.00120034	120.034		3	0.000111111	0.000705128	0.000594017	59.4017
		4	2.18978e-05	0.00107143	0.00104953	104.953		4	6.45161e-05	0.000586538	0.000522022	52.2022
		5	5.32544e-05	0.00163366	0.00158041	158.041		5	8.08081e-05	0.00116038	0.00107957	107.957
		6	0.000100457	0.00128082	0.00118037	118.037		6	9.43396e-05	0.00147414	0.0013798	137.98
		7	0.000107595	0.00147712	0.00136953	136.953		7	4.65116e-05	0.000977778	0.000931266	93.1266
		8	9.76744e-05	0.00136757	0.00126989	126.989		8	7.45342e-05	0.00101667	0.000942133	94.2133
		SUMO-D81R						SUMO-D81R nup132Δ
		sample	noRFB	RFB	normalized (RFB - noRFB)	values on graph (normalizedx100000)		sample	noRFB	RFB	normalized (RFB - noRFB)	values on graph (normalizedx100000)
		1	7.82123e-05	0.00140594	0.00132773	132.773		1	5.71429e-05	0.00118667	0.00112952	112.952
		2	0.000125	0.00201887	0.00189387	189.387		2	3.26087e-05	0.00103271	0.0010001	100.01
		3	7.82123e-05	0.00189899	0.00182078	182.078		3	0.000109589	0.00128926	0.00117967	117.967
		4	3.18471e-05	0.00160996	0.00157811	157.811		4	0.000159574	0.0016	0.00144043	144.043
		5	8.27586e-05	0.000796992	0.000714234	71.4234		5	1.69492e-05	0.000716981	0.000700032	70.0032
		6	8.27586e-05	0.000757576	0.000674817	67.4817		6	3.00752e-05	0.000474403	0.000444328	44.4328
		7	0.000142857	0.000755396	0.000612539	61.2539		7	7.04225e-05	0.000921687	0.000851264	85.1264
		8	8.71795e-05	0.000758389	0.00067121	67.121		8	4e-05	0.000725389	0.000685389	68.5389
		9	5.45455e-05	0.00174419	0.00168964	168.964		9	3.50877e-05	0.000614286	0.000579198	57.9198
		10	4.6729e-05	0.00163636	0.00158963	158.963		10	2.73973e-05	0.000637363	0.000609965	60.9965
		11	8.10811e-05	0.00112121	0.00104013	104.013		11	4.80769e-05	0.000975	0.000926923	92.6923
		12	7.5e-05	0.00085	0.000775	77.5		12	2.40964e-05	0.000909091	0.000884995	88.4995
		13	5.88235e-05	0.00204412	0.00198529	198.529
		14	0.000102041	0.0023	0.00219796	219.796
		15	4.31034e-05	0.000938144	0.000895041	89.5041
		16	4.09357e-05	0.00129752	0.00125658	125.658
		SUMO-KallR						SUMO-KallR nup132Δ
		sample	noRFB	RFB	normalized (RFB - noRFB)	values on graph (normalizedx100000)		sample	noRFB	RFB	normalized (RFB - noRFB)	values on graph (normalizedx100000)
		1	9.55882e-05	0.00192727	0.00183168	183.168		1	0.000108374	0.00147826	0.00136989	136.989
		2	0.0002375	0.00123485	0.000997348	99.7348		2	5.9322e-05	0.000776786	0.000717464	71.7464
		3	5.32544e-05	0.00131532	0.00126206	126.206		3	4.10256e-05	0.00112069	0.00107966	107.966
		4	0.000282353	0.00153247	0.00125011	125.011		4	7.79221e-05	0.00100769	0.00092977	92.977
		5	4.54545e-05	0.000915033	0.000869578	86.9578		5	2.38095e-05	0.000723684	0.000699875	69.9875
		6	0.000101351	0.00070297	0.000601619	60.1619		6	4.6875e-05	0.000835294	0.000788419	78.8419
		7	7.01754e-05	0.00210063	0.00203045	203.045		7	7.0922e-05	0.0013913	0.00132038	132.038
		8	5.19481e-05	0.00100694	0.000954996	95.4996		8	3.93258e-05	0.00166964	0.00163032	163.032
		9	0.000125	0.00144503	0.00132003	132.003		9	8.77193e-05	0.000809859	0.00072214	72.214
		10	6.19469e-05	0.00142222	0.00136028	136.028		10	2.7933e-05	0.00122794	0.00120001	120.001
		11	4.37158e-05	0.000804054	0.000760338	76.0338		11	2.7027e-05	0.000857143	0.000830116	83.0116
		12	8.65385e-05	0.00107237	0.00098583	98.583		12	6.33803e-05	0.000675824	0.000612444	61.2444
