# Supplementary material for: The nuclear pore primes recombination-dependent DNA synthesis at arrested forks by promoting SUMO removal
Source: Nat Commun. 2020 Nov 6;11:5643. doi: 10.1038/s41467-020-19516-z (PMC7648084; doi:10.1038/s41467-020-19516-z)
Supplement: Supplementary file 4 — Source Data [file 41467_2020_19516_MOESM4_ESM.zip › 245840_2_data_set_4993678_qhxkx6.xlsx]

## Sheet: Fig 6b
			Frequency of RFB induced replication slippage							Frequency of RFB induced replication slippage
		WT, left panel							WT, right panel
		sample	noRFB	RFB	normalized (RFB - noRFB)	values on graph (normalizedx100000)			sample	noRFB	RFB	normalized (RFB - noRFB)	values on graph (normalizedx100000)
		1	2.44898e-05	0.000472441	0.000447951	44.7951			1	6.74157e-05	0.000741379	0.000673964	67.3964
		2	2.51572e-05	0.000712121	0.000686964	68.6964			2	0.000113924	0.000617187	0.000503263	50.3263
		3	3.19149e-05	0.000546961	0.000515046	51.5046			3	8.22785e-05	0.000907407	0.000825129	82.5129
		4	1.6129e-05	0.000816129	0.0008	80			4	8.94309e-05	0.000921488	0.000832057	83.2057
		5	9.66184e-05	0.000747664	0.000651045	65.1045			5	8.06452e-05	0.000738739	0.000658094	65.8094
		6	8.95522e-05	0.00112069	0.00103114	103.114			6	4.34783e-05	0.000678571	0.000635093	63.5093
		7	8.3682e-05	0.000764706	0.000681024	68.1024			7	6.81818e-05	0.00114815	0.00107997	107.997
		8	9.64286e-05	0.00123661	0.00114018	114.018			8	3.14961e-05	0.000751678	0.000720182	72.0182
		nup132Δ, left panel							nup132Δ, right panel
		sample	noRFB	RFB	normalized (RFB - noRFB)	values on graph (normalizedx100000)			sample	noRFB	RFB	normalized (RFB - noRFB)	values on graph (normalizedx100000)
		1	3.86473e-05	0.000430657	0.00039201	39.201			1	5.45455e-05	0.000560538	0.000505993	50.5993
		2	4.97238e-05	0.000411765	0.000362041	36.2041			2	0.000103448	0.000563786	0.000460338	46.0338
		3	5.37634e-05	0.000553719	0.000499956	49.9956			3	5.74713e-05	0.000525714	0.000468243	46.8243
		4	3.62694e-05	0.000462264	0.000425995	42.5995			4	7.87037e-05	0.000616667	0.000537963	53.7963
		5	4.52489e-05	0.00042735	0.000382102	38.2102			5	0.000104167	0.000410526	0.00030636	30.636
		6	0.00012766	0.00052766	0.0004	40			6	0.000156069	0.000619355	0.000463285	46.3285
		7	0.000138298	0.000626582	0.000488284	48.8284			7	6.75676e-05	0.000396825	0.000329258	32.9258
		8	8.4507e-05	0.000582609	0.000498102	49.8102			8	8.94309e-05	0.000376712	0.000287281	28.7281
		rpn10Δ, left panel							pnmt81-ulp1, right panel
		sample	noRFB	RFB	normalized (RFB - noRFB)	values on graph (normalizedx100000)			sample	noRFB	RFB	normalized (RFB - noRFB)	values on graph (normalizedx100000)
		1	1.80995e-05	0.000180077	0.000161977	16.1977			1	2.53807e-05	0.00144541	0.00142003	142.003
		2	1.65289e-05	0.000104651	8.81222e-05	8.81222			2	3.48259e-05	0.0012749	0.00124007	124.007
		3	3.74332e-05	0.000242424	0.000204991	20.4991			3	2.46914e-05	0.00111468	0.00108999	108.999
		4	2.25989e-05	0.000216561	0.000193962	19.3962			4	0.000101562	0.0016619	0.00156034	156.034
		5	2.80374e-05	0.000218009	0.000189972	18.9972			5	9.92908e-05	0.000944444	0.000845154	84.5154
		6	3.68421e-05	0.000182979	0.000146137	14.6137			6	6.47059e-05	0.00151471	0.00145	145
		7	2.25564e-05	0.000344633	0.000322076	32.2076			7	4.51613e-05	0.000823171	0.000778009	77.8009
		8	2.17391e-05	0.000202703	0.000180964	18.0964			8	6.21469e-05	0.000940299	0.000878152	87.8152
		rpn10Δ nup132Δ, left panel							nup132Δ pnmt81-ulp1, right panel
		sample	noRFB	RFB	normalized (RFB - noRFB)	values on graph (normalizedx100000)			sample	noRFB	RFB	normalized (RFB - noRFB)	values on graph (normalizedx100000)
		1	1.35135e-05	0.000119497	0.000105983	10.5983			1	3.84615e-05	0.000923567	0.000885105	88.5105
		2	1.3986e-05	0.000179012	0.000165026	16.5026			2	4.95868e-05	0.000798611	0.000749024	74.9024
		3	1.92308e-05	0.000120219	0.000100988	10.0988			3	6.34921e-05	0.00106383	0.00100034	100.034
		4	1.40845e-05	0.00018408	0.000169995	16.9995			4	7.69231e-05	0.00156693	0.00149001	149.001
		5	3.43643e-05	0.000154412	0.000120048	12.0048			5	0.000100592	0.000825688	0.000725096	72.5096
		6	7.14286e-05	0.000186441	0.000115012	11.5012			6	5.22388e-05	0.000698413	0.000646174	64.6174
		7	4.87805e-05	0.000195876	0.000147096	14.7096			7	4.5045e-05	0.00109524	0.00105019	105.019
		8	4.94505e-05	0.000156425	0.000106974	10.6974			8	8.03571e-05	0.000753623	0.000673266	67.3266

## Sheet: Fig 6e
ChIP Ulp1-lexA
	AVERAGE ON GRAPH				SD
primer:	ura4		ade6		ura4		ade6
construct:	ulp1-lexA t-ura4sd20<ori	ulp1-lexA t-lexBS-ura4sd20<ori	ulp1-lexA t-ura4sd20<ori	ulp1-lexA t-lexBS-ura4sd20<ori	ulp1-lexA t-ura4sd20<ori	ulp1-lexA t-lexBS-ura4sd20<ori	ulp1-lexA t-ura4sd20<ori	ulp1-lexA t-lexBS-ura4sd20<ori
WT	1.35843	7.80127	0.533515	1.96722	0.817531	1.02052	0.291314	0.540364
nup132Δ	1.52894	6.88359	0.833498	1.53994	0.665851	1.08259	0.753925	0.678056
		WT						nup132Δ
		primer	ura4		ade6			primer	ura4		ade6
		construct	ulp1-lexA t-ura4sd20<ori	ulp1-lexA t-lexBS-ura4sd20<ori	ulp1-lexA t-ura4sd20<ori	ulp1-lexA t-lexBS-ura4sd20<ori		construct	ulp1-lexA t-ura4sd20<ori	ulp1-lexA t-lexBS-ura4sd20<ori	ulp1-lexA t-ura4sd20<ori	ulp1-lexA t-lexBS-ura4sd20<ori
		EXP1	1.50855	6.6797	0.821856	1.30364		EXP1	1.79762	5.15841	1.53104	0.958219
		EXP2	0	7.14186	0.353509	1.63801		EXP2	0.430656	6.82602	0	2.63364
		EXP3	2.15693	8.02575	0.809533	2.71505		EXP3	1.66906	7.5307	0.16558	1.57841
		EXP4	1.76825	9.35778	0.149161	2.21217		EXP4	2.21841	8.01923	1.63737	0.989499

## Sheet: Fig 6g
			Frequency of RFB induced replication slippage							Frequency of RFB induced replication slippage
		nup132Δ, t-ura4sd20<ori							nup132Δ, Ulp1-lexA, t-ura4sd20<ori
		sample	frequency noRFB	frequency RFB	normalized (RFB - noRFB)	values on graph (normalizedx100000)			sample	noRFB	RFB	normalized (RFB - noRFB)	values on graph (normalizedx100000)
		1	0.000126437	0.000540323	0.000413886	41.3886			1	0.000205882	0.000448276	0.000242394	24.2394
		2	0.000176471	0.0004375	0.000261029	26.1029			2	7.69231e-05	0.00029697	0.000220047	22.0047
		3	0.000152941	0.000473054	0.000320113	32.0113			3	0.000101695	0.000393939	0.000292244	29.2244
		4	6.66667e-05	0.000403727	0.00033706	33.706			4	0.000119048	0.000256098	0.00013705	13.705
		5	7.69231e-05	0.000525926	0.000449003	44.9003			5	5.88235e-05	0.000434783	0.000375959	37.5959
		6	3.39806e-05	0.000294118	0.000260137	26.0137			6	3.42857e-05	0.000410256	0.000375971	37.5971
		7	8.57143e-05	0.000423913	0.000338199	33.8199			7	5e-05	0.0004	0.00035	35
		8	6.96203e-05	0.000485714	0.000416094	41.6094			8	4.67836e-05	0.000368984	0.0003222	32.22
		9	5.08475e-05	0.000442029	0.000391182	39.1182			9	2.89017e-05	0.000408	0.000379098	37.9098
		10	3.59712e-05	0.000487952	0.000451981	45.1981			10	7.52688e-05	0.000478261	0.000402992	40.2992
		11	2.89855e-05	0.000474026	0.00044504	44.504			11	7.85714e-05	0.000322835	0.000244263	24.4263
		12	4.88722e-05	0.0004	0.000351128	35.1128			12	7.80142e-05	0.000396396	0.000318382	31.8382
		13	6.79012e-05	0.000557047	0.000489146	48.9146			13	5.40541e-05	0.000479167	0.000425113	42.5113
		14	2.82486e-05	0.00025625	0.000228001	22.8001			14	7.33333e-05	0.000409449	0.000336115	33.6115
		nup132Δ, t-lexBS-ura4sd20<ori							nup132Δ, Ulp1-lexA, t-lexBS-ura4sd20<ori
		sample	noRFB	RFB	normalized (RFB - noRFB)	values on graph (normalizedx100000)			sample	noRFB	RFB	normalized (RFB - noRFB)	values on graph (normalizedx100000)
		1	0.0001375	0.000411392	0.000273892	27.3892			1	0.000102273	0.00070339	0.000601117	60.1117
		2	0.000105882	0.000377049	0.000271167	27.1167			2	0.000151515	0.000617834	0.000466319	46.6319
		3	0.00015873	0.0005	0.00034127	34.127			3	9.90099e-05	0.001	0.00090099	90.099
		4	9.78261e-05	0.000459854	0.000362028	36.2028			4	0.000138889	0.000458333	0.000319444	31.9444
		5	3.90625e-05	0.000391304	0.000352242	35.2242			5	3.28947e-05	0.00052	0.000487105	48.7105
		6	7.04225e-05	0.000522388	0.000451966	45.1966			6	3.93258e-05	0.000535433	0.000496107	49.6107
		7	8.52713e-05	0.000440299	0.000355027	35.5027			7	4e-05	0.000464088	0.000424088	42.4088
		8	6.82927e-05	0.000398551	0.000330258	33.0258			8	5.42636e-05	0.000623529	0.000569266	56.9266
		9	6.50407e-05	0.000307087	0.000242046	24.2046			9	4.11765e-05	0.000559322	0.000518146	51.8146
		10	1.67598e-05	0.00022973	0.00021297	21.297			10	6.66667e-05	0.000640777	0.00057411	57.411
		11	9.69697e-05	0.000616	0.00051903	51.903			11	3.84615e-05	0.000496644	0.000458183	45.8183
		12	5.05618e-05	0.000515789	0.000465228	46.5228			12	0.000119565	0.000741935	0.00062237	62.237
		13	8.08824e-05	0.000512	0.000431118	43.1118			13	4.87805e-05	0.000563953	0.000515173	51.5173
		14	7.47126e-05	0.000410891	0.000336178	33.6178			14	9.09091e-05	0.000595092	0.000504183	50.4183
