# Supplementary material for: The nuclear pore primes recombination-dependent DNA synthesis at arrested forks by promoting SUMO removal
Source: Nat Commun. 2020 Nov 6;11:5643. doi: 10.1038/s41467-020-19516-z (PMC7648084; doi:10.1038/s41467-020-19516-z)
Supplement: Supplementary file 4 — Source Data [file 41467_2020_19516_MOESM4_ESM.zip › 245840_2_data_set_4993679_qhxkx6.xlsx]

## Sheet: Fig 7a
			wt RFB OFF				wt RFB ON
			pli1Δ RFB OFF				pli1Δ RFB ON

## Sheet: Fig 7b
		% resection				average on graph			SD
			WT	pli1Δ		WT	pli1Δ		WT	pli1Δ
		EXP1	19.2	23.8		19.525	25.3		0.402337	1.30958
		EXP2	19.1	25.1
		EXP3	19.7	24.9
		EXP4	20.1	27.4

## Sheet: Fig 7c
ChIP RPA (ssb3-YFP)
		ratio ON/OFF
		WT, primer position	average on graph	SD		WT, primer position	EXP1	EXP2	EXP3	EXP4
		-110	1.79842	0.333413		-110	2.01667	1.22161	1.98185	1.97353
		110	1.98064	0.480086		110	2.07303	1.18991	2.18101	2.47862
		400	1.79461	0.301562		400	1.73912	1.39067	2.23877	1.80989
		600	1.59751	0.0744069		600	1.6181	1.70797	1.51038	1.5536
		900	1.63857	0.246534		900	1.52162	1.43047	1.54292	2.05927
		1400	1.46386	0.166713		1400	1.64652	1.48475	1.19378	1.53039
		2200	1.22033	0.197347		2200	1.33054	1.47801	0.967228	1.10555
		3000	0.953939	0.200927		3000	1.03852	1.16607	0.62487	0.986292
		ade6	1.16111	0.143773		ade6	0.93415	1.31308	1.24992	1.1473
		pli1Δ, primer position	average on graph	SD		pli1Δ, primer position	EXP1	EXP2	EXP3	EXP4
		-110	1.7173	0.224805		-110	1.92012	1.94926	1.57959	1.42024
		110	1.73123	0.188196		110	2.04605	1.55883	1.62331	1.69675
		400	1.77334	0.406895		400	2.29253	1.9687	1.63883	1.1933
		600	1.86049	0.334962		600	2.18521	2.06099	1.88532	1.31046
		900	1.77457	0.317738		900	2.30813	1.60279	1.70367	1.48369
		1400	1.89345	0.450572		1400	2.55404	2.05683	1.55044	1.41248
		2200	1.83628	0.0943882		2200	1.99156	1.78628	1.82536	1.74191
		3000	1.91096	0.290698		3000	1.87337	1.62533	1.75414	2.39099
		ade6	1.08008	0.0895822		ade6	0.980565	1.21907	1.09276	1.02794
