# Supplementary material for: The nuclear pore primes recombination-dependent DNA synthesis at arrested forks by promoting SUMO removal
Source: Nat Commun. 2020 Nov 6;11:5643. doi: 10.1038/s41467-020-19516-z (PMC7648084; doi:10.1038/s41467-020-19516-z)
Supplement: Supplementary file 4 — Source Data [file 41467_2020_19516_MOESM4_ESM.zip › 245840_2_data_set_4993680_qhxkx6.xlsx]

## Sheet: Fig S3b
			wt 32C RFB OFF				wt 32C RFB ON				rfp1Δ RFB OFF				rfp1Δ RFB ON			uncropped WT presented on Fig3
			slx8-29 32C RFB OFF				slx8-29 32C RFB ON				rfp2Δ RFB OFF				rfp2Δ RFB ON

## Sheet: Fig S3c
			% resection
			EXP1	EXP2	EXP3	average on graph	SD
		WT 32C	11.5	13.5	14.8	13.2667	1.35728
		slx8-29 32C	17.7	11.5	13.5	14.2333	2.58371
