# Supplementary material for: The nuclear pore primes recombination-dependent DNA synthesis at arrested forks by promoting SUMO removal
Source: Nat Commun. 2020 Nov 6;11:5643. doi: 10.1038/s41467-020-19516-z (PMC7648084; doi:10.1038/s41467-020-19516-z)
Supplement: Supplementary file 4 — Source Data [file 41467_2020_19516_MOESM4_ESM.zip › 245840_2_data_set_4993681_qhxkx6.xlsx]

## Sheet: Fig S4c
Protein import-export
		ratio nuclear/cytoplasmic signal
		WT		nup131Δ nup132Δ
	sample	RFB ON	RFB OFF	RFB ON	RFB OFF
	1	24.3508	29.8177	24.3508	23.4005
	2	20.9297	17.7331	20.9297	28.2479
	3	27.7245	13.8082	27.7245	29.6556
	4	18.6351	30.5276	18.6351	26.0929
	5	22.6293	12.1633	22.6293	25.9875
	6	14.265	22.5932	14.265	15.8268
	7	14.1883	38.626	14.1883	23.9116
	8	12.0422	24.4305	12.0422	24.6949
	9	24.2506	14.4667	24.2506	28.5458
	10	20.763	20.7183	20.763	14.7068
	11	21.2184	10.2931	21.2184	24.782
	12	17.1815	34.767	17.1815	13.8714
	13	17.3289	19.6991	17.3289	29.1768
	14	15.7127	15.2373	15.7127	21.6931
	15	25.0945	23.7729	25.0945	20.9479
	16	27.965	13.6721	27.965	21.9899
	17	32.541	14.9773	32.541	18.6349
	18	23.1436	25.8144	23.1436	19.5714
	19	22.587	15.0645	22.587	25.1741
	20	22.3158	15.1584	22.3158	28.7656
	21	26.9792	13.8466	17.3437	15.6672
	22	41.4657	31.6056	32.3548	13.8702
	23	27.5378	23.4505	12.5727	35.5149
	24	25.5732	32.9464	13.2565	17.0409
	25	14.2543	30.5311	12.3564	17.8942
	26	22.5256	26.4696	24.0608	25.0389
	27	24.4676	18.024	29.4844	13.1029
	28	25.6657	14.6829	28.6337	13.2676
	29	11.1867	25.4728	22.0521	27.8397
	30	23.2761	17.9128	31.0447	17.7428
	31	25.2071	14.0579	40.7039	20.7569
	32	12.4699	20.2352	16.3279	34.4935
	33	15.7108	18.3004	30.1459	13.7998
	34	20.4225	21.666	16.8372	13.1555
	35	8.12907	13.8342	30.8938	36.3771
	36	12.5338	14.0957	43.6177	11.5915
	37	21.6637	20.8586	42.5357	13.43
	38	16.7666	22.0773	22.2761	15.9653
	39	32.6754	27.6539	34.3004	16.8849
	40	31.7126	25.0422	34.0436	12.6933
	median	22.4207	20.4767	22.6082	20.8524

## Sheet: Fig S4d
	% of cells with mRNA export defects
		WT	nup131Δ	nup132Δ	nup131Δ nup132Δ	pli1Δ nup132Δ	WT 42C heat
		RFB ON	RFB ON	RFB ON	RFB ON	RFB ON	RFB ON
	EXP1	1.06	1.48	8.65	8.66	9.92	68.5
	EXP2	1.18	1.06	9.63	9.56	10.12
