# Supplementary material for: The nuclear pore primes recombination-dependent DNA synthesis at arrested forks by promoting SUMO removal
Source: Nat Commun. 2020 Nov 6;11:5643. doi: 10.1038/s41467-020-19516-z (PMC7648084; doi:10.1038/s41467-020-19516-z)
Supplement: Supplementary file 4 — Source Data [file 41467_2020_19516_MOESM4_ESM.zip › 245840_2_data_set_4993682_qhxkx6.xlsx]

## Sheet: Fig S5b
		PFGE
	WT											nup132Δ
	pli1Δ											nup132Δ pli1Δ

## Sheet: Fig S5c
		average on graph (in %)							WT
			WT	nup132Δ	pli1Δ	nup132Δ pli1Δ			time point	EXP1	EXP2	EXP3
		As	100	100	100	100			Asynchronous (As)	1	1	1
		HU	10.6926	16.2308	19.5209	22.2018			HU	0.144026	0.0600243	0.116727
		30	25.4967	17.364	32.6522	31.8738			30	0.274001	0.211639	0.27926
		60	157.403	51.0618	86.311	59.2275			60	1.75954	1.63021	1.33235
		90	212.707	93.4103	161.953	101.757			90	2.06435	2.00432	2.31254
									nup132Δ
									time point	EXP1	EXP2	EXP3
									As	1	1	1
									HU	0.174293	0.151437	0.161193
									30	0.227612	0.126292	0.167015
									60	0.559098	0.379876	0.592881
									90	1.03409	0.860276	0.907946
									pli1Δ
									time point	EXP1	EXP2	EXP3
									As	1	1	1
									HU	0.240499	0.185656	0.159472
									30	0.271874	0.177496	0.530195
									60	0.91439	0.652285	1.02265
									90	1.63156	1.3859	1.84114
									nup132Δ pli1Δ
									time point	EXP1	EXP2	EXP3
									As	1	1	1
									HU	0.185233	0.263105	0.217715
									30	0.311533	0.254094	0.390588
									60	0.644642	0.519376	0.612808
									90	1.12115	0.93895	0.992599
