# Supplementary material for: The nuclear pore primes recombination-dependent DNA synthesis at arrested forks by promoting SUMO removal
Source: Nat Commun. 2020 Nov 6;11:5643. doi: 10.1038/s41467-020-19516-z (PMC7648084; doi:10.1038/s41467-020-19516-z)
Supplement: Supplementary file 4 — Source Data [file 41467_2020_19516_MOESM4_ESM.zip › 245840_2_data_set_4993683_qhxkx6.xlsx]

## Sheet: Fig S6c
	wt RFB OFF								wt RFB ON
	nup131Δ RFB OFF								nup131Δ RFB ON
	nup132Δ RFB OFF								nup132Δ RFB ON
	nup131Δ nup132Δ RFB OFF								nup131Δ nup132Δ RFB ON

## Sheet: Fig S6d
	wt RFB OFF			wt RFB ON			nup131Δ RFB OFF			nup131Δ RFB ON			nup132Δ RFB OFF			nup132Δ RFB ON			nup131Δ nup132Δ RFB OFF			nup131Δ nup132Δ RFB ON
sample no	deletion	translocation	mutation	deletion	translocation	mutation	deletion	translocation	mutation	deletion	translocation	mutation	deletion	translocation	mutation	deletion	translocation	mutation	deletion	translocation	mutation	deletion	translocation	mutation
1	3.13285e-08	7.78978e-08	5.92701e-08	2.49862e-07	9.0361e-07	2.15634e-07	6.28485e-08	2.27697e-07	1.21576e-07	1.00446e-07	3.27009e-07	1.89732e-08	7.8225e-07	2.1605e-06	7.8225e-07	1.3625e-06	9.2105e-06	3.27e-07	3.38764e-07	3.38764e-07	3.18836e-07	2.95579e-06	1.15958e-05	6.06316e-07
2	3.14667e-07	7.82414e-07	5.95315e-07	3.10926e-07	1.12444e-06	2.68333e-07	2.60521e-07	9.43854e-07	5.03958e-07	3.16023e-07	1.02883e-06	5.96932e-08	7.30093e-08	2.01645e-07	7.30093e-08	2.04154e-06	1.38008e-05	4.89971e-07	1.45273e-07	1.45273e-07	1.36727e-07	2.08547e-07	8.18147e-07	4.27789e-08
3	2.27692e-08	5.66154e-08	4.30769e-08	2.11513e-07	7.64923e-07	1.82538e-07	1.56857e-08	5.68286e-08	3.03429e-08	2.4123e-07	7.85336e-07	4.55656e-08	3.52154e-07	9.72615e-07	3.52154e-07	1.07115e-06	7.241e-06	2.57077e-07	1.22892e-07	1.22892e-07	1.15663e-07	4.30219e-07	1.68778e-06	8.825e-08
4	2.38676e-07	5.93465e-07	4.51549e-07	1.1451e-07	4.14118e-07	9.88235e-08	3.22264e-08	1.16755e-07	6.23396e-08	2.85882e-07	9.30706e-07	5.4e-08	2.43429e-07	6.72327e-07	2.43429e-07	8.61047e-07	5.82067e-06	2.06651e-07	1.36e-07	1.36e-07	1.28e-07	1.57114e-07	6.16371e-07	3.22286e-08
5	6.71286e-08	1.66914e-07	1.27e-07	2.24973e-07	8.136e-07	1.94155e-07	4.31858e-08	1.5646e-07	8.35398e-08	7.5e-07	2.44167e-06	1.41667e-07	1.1235e-07	3.103e-07	1.1235e-07	1.53115e-06	1.03506e-05	3.67475e-07	5.07119e-08	5.07119e-08	4.77288e-08	1.52221e-06	5.97173e-06	3.12247e-07
6	6.62476e-08	1.64724e-07	1.25333e-07	1.1474e-06	4.14948e-06	9.90218e-07	2.56842e-08	9.30526e-08	4.96842e-08	1.80818e-06	5.88664e-06	3.41545e-07	2.6303e-08	7.26465e-08	2.6303e-08	1.09615e-06	7.41e-06	2.63077e-07	8.05263e-07	8.05263e-07	7.57895e-07	1.8694e-06	7.3338e-06	3.83467e-07
7	2.31918e-07	5.7666e-07	4.38763e-07	2.23851e-06	8.09544e-06	1.93187e-06	1.53371e-07	5.55657e-07	2.96686e-07	1.9125e-06	6.22625e-06	3.6125e-07	4.78879e-08	1.32262e-07	4.78879e-08	1.54037e-06	1.04129e-05	3.69688e-07	2.93474e-07	2.93474e-07	2.76211e-07	9.77644e-07	3.83537e-06	2.00542e-07
8	7.21026e-08	1.79282e-07	1.3641e-07	1.75499e-06	6.34682e-06	1.51458e-06	7.58487e-08	2.74796e-07	1.46724e-07	1.22651e-06	3.99298e-06	2.31674e-07	1.18684e-07	3.27794e-07	1.18684e-07	1.67612e-06	1.13306e-05	4.02269e-07	1.98678e-07	1.98678e-07	1.86991e-07	2.43727e-06	9.5616e-06	4.99953e-07
9	7.50207e-08	1.86538e-07	1.41931e-07	1.53072e-06	5.53575e-06	1.32103e-06	1.10173e-07	3.99153e-07	2.13122e-07	1.72452e-06	5.61426e-06	3.25742e-07	5.66747e-08	1.5653e-07	5.66747e-08	1.16235e-06	7.85746e-06	2.78963e-07	3.66966e-07	3.66966e-07	3.45379e-07	1.27893e-06	5.01734e-06	2.62345e-07
10	8.51278e-08	2.11669e-07	1.61053e-07	1.6033e-06	5.79822e-06	1.38367e-06	1.03807e-07	3.76088e-07	2.00807e-07	1.93336e-06	6.29417e-06	3.65191e-07	1.2975e-07	3.58357e-07	1.2975e-07	1.12083e-06	7.57683e-06	2.69e-07	1.30963e-07	1.30963e-07	1.23259e-07	2.97881e-06	1.16861e-05	6.11038e-07
11	9.40927e-08	2.3396e-07	1.78013e-07	1.47476e-06	5.33336e-06	1.27273e-06	2.14981e-07	7.78864e-07	4.15864e-07	3.23006e-06	1.05156e-05	6.10122e-07	2.4e-07	6.62857e-07	2.4e-07	6.90909e-07	4.67055e-06	1.65818e-07	1.99467e-07	1.99467e-07	1.87733e-07	4.97171e-07	1.95044e-06	1.01984e-07
12	5.93721e-08	1.47628e-07	1.12326e-07	8.78086e-07	3.17554e-06	7.578e-07	3.22792e-08	1.16946e-07	6.24417e-08	3.45938e-07	1.12622e-06	6.53438e-08	1.84154e-07	5.08615e-07	1.84154e-07	1.23409e-06	8.34245e-06	2.96182e-07	2.75813e-07	2.75813e-07	2.59589e-07	3.1844e-07	1.24927e-06	6.53211e-08
13	1.16e-07	2.88432e-07	2.19459e-07	2.68702e-07	9.71745e-07	2.31894e-07	6.45882e-08	2.34e-07	1.24941e-07	1.49674e-07	4.87272e-07	2.82717e-08	2.14118e-07	5.91373e-07	2.14118e-07	1.11373e-06	7.52878e-06	2.67294e-07	1.75123e-07	1.75123e-07	1.64822e-07	2.54222e-07	9.97333e-07	5.21481e-08
14	1.27976e-07	3.18212e-07	2.42118e-07	2.62224e-07	9.48316e-07	2.26303e-07	9.1785e-08	3.32533e-07	1.77551e-07	1.19336e-06	3.88505e-06	2.25412e-07	5.1412e-07	1.41995e-06	5.1412e-07	2.5534e-07	1.7261e-06	6.12816e-08	3.38111e-07	3.38111e-07	3.18222e-07	1.38493e-06	5.4332e-06	2.84089e-07
15	6.13798e-08	1.5262e-07	1.16124e-07	2.29282e-07	8.29183e-07	1.97873e-07	2.79043e-08	1.01096e-07	5.39787e-08	1.76551e-06	5.74773e-06	3.33486e-07	2.1531e-07	5.94667e-07	2.1531e-07	5.81203e-07	3.92893e-06	1.39489e-07	1.65605e-07	1.65605e-07	1.55864e-07	4.81565e-07	1.88922e-06	9.87826e-08
16	1.51052e-07	3.75588e-07	2.85773e-07	2.08571e-07	7.54286e-07	1.8e-07	7.00114e-08	2.53648e-07	1.35432e-07	2.91797e-07	9.49961e-07	5.51172e-08	2.01978e-07	5.57843e-07	2.01978e-07	6.78571e-07	4.58714e-06	1.62857e-07	3.55476e-07	3.55476e-07	3.34566e-07	1.87098e-06	7.34e-06	3.83791e-07
17	1.98059e-07	4.92471e-07	3.74706e-07	1.58346e-06	5.72647e-06	1.36654e-06	1.65208e-07	5.98542e-07	3.19583e-07	3.0478e-06	9.92227e-06	5.75695e-07	3.12738e-07	8.63754e-07	3.12738e-07	1.35307e-06	9.14677e-06	3.24737e-07	1.98171e-07	1.98171e-07	1.86514e-07	1.56297e-06	6.13166e-06	3.2061e-07
18	1.1981e-07	2.97905e-07	2.26667e-07	1.18324e-06	4.27912e-06	1.02115e-06	1.02109e-07	3.69935e-07	1.97522e-07	1.49036e-06	4.85194e-06	2.81512e-07	5.96842e-07	1.64842e-06	5.96842e-07	7.85217e-07	5.30807e-06	1.88452e-07	5.30979e-07	5.30979e-07	4.99745e-07	1.50829e-06	5.91715e-06	3.09393e-07
19	2.34614e-07	5.83364e-07	4.43864e-07	3.10701e-06	1.12363e-05	2.68139e-06	1.7637e-07	6.38978e-07	3.41174e-07	1.1324e-06	3.68658e-06	2.13897e-07	6.32471e-08	1.74682e-07	6.32471e-08	6.56548e-07	4.43826e-06	1.57571e-07	2.50298e-07	2.50298e-07	2.35574e-07	1.32272e-06	5.18914e-06	2.71328e-07
20	2.18917e-07	5.44333e-07	4.14167e-07	1.39954e-06	5.06133e-06	1.20782e-06	8.82027e-08	3.19554e-07	1.70622e-07	3.95148e-06	1.28643e-05	7.46391e-07	3.30126e-07	9.11776e-07	3.30126e-07	6.99074e-07	4.72574e-06	1.67778e-07	1.54503e-07	1.54503e-07	1.45415e-07	7.15406e-07	2.80659e-06	1.4675e-07
21	1.98567e-07	4.93733e-07	3.75667e-07	1.17261e-06	4.24067e-06	1.01198e-06	9.21354e-08	3.33802e-07	1.78229e-07	2.53421e-06	8.25026e-06	4.78684e-07	2.26967e-07	6.26861e-07	2.26967e-07	2.44342e-06	1.65175e-05	5.86421e-07	3.22852e-07	3.22852e-07	3.03861e-07	1.11452e-06	4.37233e-06	2.28619e-07
MEDIAN ON GRAPH (x10000000)	1.16	2.88	2.19	11.5	41.5	9.9	0.882	3.19	1.71	12.26	39.93	2.31	2.14	5.91	2.14	11.13	75.28	2.67	1.995	1.995	1.88	12.79	50.17	2.62
IC95 ON GRAPH	0.341	0.849	0.646	3.41	12.3	2.94	0.274	0.993	0.53	4.64	15.11	0.877	0.806	2.23	0.806	2.16	14.61	0.519	0.695	0.695	0.654	3.575	14.03	0.733
